# Supplementary material for: Ancient Clostridium DNA and variants of tetanus neurotoxins associated with human archaeological remains
Source: Nat Commun. 2023 Sep 6;14:5475. doi: 10.1038/s41467-023-41174-0 (PMC10482840; doi:10.1038/s41467-023-41174-0)
Supplement: Supplementary file 4 — Supplementary Dataset 1-23 [file 41467_2023_41174_MOESM4_ESM.xlsx]

## Sheet: Supp. Data 1
SRA Run ID	aDNA sample	Total count	Self count	Assay Type	AvgSpotLen	Bases	BioProject	BioSample	Bytes	Center Name	Consent	DATASTORE filetype	DATASTORE provider	DATASTORE region	Experiment	Instrument	LibraryLayout	LibrarySelection	LibrarySource	Organism	Platform	ReleaseDate	Sample Name	SRA Study	Library Name	sample_name	ENA-FIRST-PUBLIC (run)	ENA-LAST-UPDATE (run)	INSDC_center_name	INSDC_first_public	INSDC_last_update	INSDC_status	SRA_accession	Title	INSDC_center_alias	Alias	ena_checklist	geo_loc_name_country	geo_loc_name_country_continent	BioSampleModel	STRAIN	geo_loc_name	Collection_Date	Isolate	Tissue	GEO_Accession (exp)	lat_lon	source_name	Description
DRR015946	FALSE	11686638	11500826	WGS	200	3032111200	PRJDB2458	SAMD00011917	1727951816	NIG	public	sra	s3,ncbi,gs	ncbi.public,s3.us-east-1,gs.US	DRX014318	Illumina HiSeq 2500	PAIRED	RANDOM	GENOMIC	Clostridium tetani	ILLUMINA	2014-05-14T00:00:00Z	SAMD00011917	DRP001620		DRS014054
DRR046398	TRUE	84671	83820	WGS	120	3908046840	PRJDB4223	SAMD00041000	2366484612	NIG	public	sra	s3,ncbi,gs	gs.US,ncbi.public,s3.us-east-1	DRX041686	Illumina Genome Analyzer IIx	PAIRED	RANDOM	GENOMIC	fossil metagenome	ILLUMINA	2015-10-22T00:00:00Z	DRS021185	DRP002782	Sanganji_131421-3_A1_001_R1	Sanganji_131421-3_A1												Japan	Asia			Japan: Fukushima	2010				37.87 N 140.91 E
DRR046399	TRUE	84464	83604	WGS	120	3908046840	PRJDB4223	SAMD00041000	2469712197	NIG	public	sra	gs,ncbi,s3	s3.us-east-1,gs.US,ncbi.public	DRX041687	Illumina Genome Analyzer IIx	PAIRED	RANDOM	GENOMIC	fossil metagenome	ILLUMINA	2015-10-22T00:00:00Z	DRS021185	DRP002782	Sanganji_131421-3_A1_001_R2	Sanganji_131421-3_A1												Japan	Asia			Japan: Fukushima	2010				37.87 N 140.91 E
DRR046400	TRUE	77225	76464	WGS	120	3735969600	PRJDB4223	SAMD00041000	2205806001	NIG	public	sra	gs,s3,ncbi	ncbi.public,gs.US,s3.us-east-1	DRX041688	Illumina Genome Analyzer IIx	PAIRED	RANDOM	GENOMIC	fossil metagenome	ILLUMINA	2015-10-22T00:00:00Z	DRS021185	DRP002782	Sanganji_131421-3_A1_002_R1	Sanganji_131421-3_A1												Japan	Asia			Japan: Fukushima	2010				37.87 N 140.91 E
DRR046401	TRUE	77402	76656	WGS	120	3735969600	PRJDB4223	SAMD00041000	2335552833	NIG	public	sra	s3,gs,ncbi	ncbi.public,gs.US,s3.us-east-1	DRX041689	Illumina Genome Analyzer IIx	PAIRED	RANDOM	GENOMIC	fossil metagenome	ILLUMINA	2015-10-22T00:00:00Z	DRS021185	DRP002782	Sanganji_131421-3_A1_002_R2	Sanganji_131421-3_A1												Japan	Asia			Japan: Fukushima	2010				37.87 N 140.91 E
DRR046402	TRUE	130288	129045	WGS	120	3119314320	PRJDB4223	SAMD00041000	1832517897	NIG	public	sra	ncbi,s3,gs	s3.us-east-1,gs.US,ncbi.public	DRX041690	Illumina Genome Analyzer IIx	PAIRED	RANDOM	GENOMIC	fossil metagenome	ILLUMINA	2015-10-22T00:00:00Z	DRS021185	DRP002782	Sanganji_131421-3_A1_003_R1	Sanganji_131421-3_A1												Japan	Asia			Japan: Fukushima	2010				37.87 N 140.91 E
DRR046403	TRUE	130604	129336	WGS	120	3119314320	PRJDB4223	SAMD00041000	1912077265	NIG	public	sra	s3,gs,ncbi	ncbi.public,gs.US,s3.us-east-1	DRX041691	Illumina Genome Analyzer IIx	PAIRED	RANDOM	GENOMIC	fossil metagenome	ILLUMINA	2015-10-22T00:00:00Z	DRS021185	DRP002782	Sanganji_131421-3_A1_003_R2	Sanganji_131421-3_A1												Japan	Asia			Japan: Fukushima	2010				37.87 N 140.91 E
DRR046404	TRUE	119569	118379	WGS	81	1804454530	PRJDB4223	SAMD00041000	1100003406	NIG	public	sra	s3,ncbi,gs	ncbi.public,gs.US,s3.us-east-1	DRX041692	Illumina Genome Analyzer IIx	PAIRED	RANDOM	GENOMIC	fossil metagenome	ILLUMINA	2015-10-22T00:00:00Z	DRS021185	DRP002782	Sanganji_131421-3_A1_004_R1	Sanganji_131421-3_A1												Japan	Asia			Japan: Fukushima	2010				37.87 N 140.91 E
DRR046405	TRUE	119933	118748	WGS	82	1821373996	PRJDB4223	SAMD00041000	1105769110	NIG	public	sra	gs,s3,ncbi	ncbi.public,gs.US,s3.us-east-1	DRX041693	Illumina Genome Analyzer IIx	PAIRED	RANDOM	GENOMIC	fossil metagenome	ILLUMINA	2015-10-22T00:00:00Z	DRS021185	DRP002782	Sanganji_131421-3_A1_004_R2	Sanganji_131421-3_A1												Japan	Asia			Japan: Fukushima	2010				37.87 N 140.91 E
DRR046408	TRUE	349425	345464	WGS	101	35991839850	PRJDB4223	SAMD00041001	20618233039	NIG	public	sra	s3,ncbi,gs	s3.us-east-1,ncbi.public,gs.US	DRX041696	Illumina HiSeq 2000	PAIRED	RANDOM	GENOMIC	fossil metagenome	ILLUMINA	2015-10-22T00:00:00Z	DRS021186	DRP002782	Sanganji_131421-3_A2_index16_R1	Sanganji_131421-3_A2												Japan	Asia			Japan: Fukushima	2010				37.87 N 140.91 E
DRR046409	TRUE	336406	332693	WGS	101	35991839850	PRJDB4223	SAMD00041001	21433546483	NIG	public	sra	gs,ncbi,s3	gs.US,s3.us-east-1,ncbi.public	DRX041697	Illumina HiSeq 2000	PAIRED	RANDOM	GENOMIC	fossil metagenome	ILLUMINA	2015-10-22T00:00:00Z	DRS021186	DRP002782	Sanganji_131421-3_A2_index16_R2	Sanganji_131421-3_A2												Japan	Asia			Japan: Fukushima	2010				37.87 N 140.91 E
ERR1085338	FALSE	27020	27020	OTHER	99	7699923	PRJEB11472	SAMEA3629160	5588222	UNIVERSITY OF CALIFORNIA SAN DIEGO MICROBIOME INIT	public	fastq,sra	ena,gs,ncbi,s3	ena,gs.US,ncbi.public,s3.us-east-1	ERX1164928	Illumina HiSeq 2000	SINGLE	PCR	METAGENOMIC	mouse metagenome	ILLUMINA	2015-12-19T00:00:00Z	SAMEA3629160	ERP012866	10141.F.skin.head.T5.4	ERS936309	2015-12-17	2018-11-16	University of California San Diego Microbiome Initiative	2015-12-17T13:48:35Z	2018-03-09T09:20:34Z	public	ERS936309	10141.F.skin.head.T5.4,Metcalf_Mouse_DecompII	UCSDMI	qiita_sid_10141:10141.F.skin.head.T5.4	ERC000011						2012-06-27						Mouse Decomposition experiment on contrasting soil types
ERR1193532	TRUE	23988	23719	Targeted-Capture	202	2958635420	PRJEB12163	SAMEA3713711	2002573309	MAX PLANCK INSTITUTE FOR THE SCIENCE OF HUMAN HIST	public	fastq,sra	ena,gs,ncbi,s3	ena,gs.US,ncbi.public,s3.us-east-1	ERX1266845	Illumina HiSeq 2000	PAIRED	PCR	METAGENOMIC	Yersinia pestis	ILLUMINA	2016-01-14T00:00:00Z	SAMEA3713711	ERP013605	unspecified	ERS1020860	2016-01-13	2018-11-16	Max Planck Institute for the Science of Human History	2016-01-13T17:01:53Z	2015-12-15T17:28:42Z	public	ERS1020860	OBS107		OBS107	ERC000011
ERR1212029	FALSE	732351	729097	WGS	502	1343092466	PRJEB10572	SAMEA3725559	838841959	TECHNICAL UNIVERSITY MUNICH	public	fastq,unknown_contigs,sra	ena,gs,ncbi,s3	ncbi.public,gs.US,s3.us-east-1,ena	ERX1284263	Illumina MiSeq	PAIRED	RANDOM	GENOMIC	Clostridium cochlearium	ILLUMINA	2016-03-11T00:00:00Z	SAMEA3725559	ERP011836	unspecified	ERS1032708	2016-03-04	2018-11-16	TUM	2016-03-04T17:02:05Z	2016-01-13T08:07:06Z	public	ERS1032708	DSM29358		GP74	ERC000011												Pure culture of Clostridium cochlearium DSM29358
ERR1368878	TRUE	39482	39216	Targeted-Capture	250	15461319750	PRJEB13664	SAMEA3937653	7839170284	MAX PLANCK INSTITUTE FOR THE SCIENCE OF HUMAN HIST	public	sra,fastq	s3,gs,ncbi,ena	ncbi.public,gs.US,s3.us-east-1,ena	ERX1440004	Illumina HiSeq 2000	PAIRED	PCR	METAGENOMIC	Yersinia pestis	ILLUMINA	2016-06-08T00:00:00Z	SAMEA3937653	ERP015225	Barcelona3031	ERS1124787	2016-06-07	2018-11-16	Max Planck Institute for the Science of Human History	2016-06-07T17:01:19Z	2016-04-24T13:46:26Z	public	ERS1124787	Barcelona3031		Barcelona3031	ERC000011												Tooth sample that was positive for Y. pestis (3031) from the Black Death site in Barcelona
ERR1856560	FALSE	4769889	4736218	WGS	80	676000293	PRJEB19670	SAMEA100780168	283302816	FORENSIC AND SCIENTIFIC SERVICES	public	fastq,sra	s3,gs,ena,ncbi	ena,gs.US,s3.us-east-1,ncbi.public	ERX1918419	NextSeq 500	SINGLE	RANDOM	GENOMIC	Clostridium tetani	ILLUMINA	2017-04-27T00:00:00Z	SAMEA100780168	ERP021726	Nextera	ERS1572488	2017-04-26	2018-11-16	Forensic and Scientific Services	2017-04-26T17:02:03Z	2017-02-26T22:45:39Z	public	ERS1572488	C. tetani	Forensic and Scientific Services	M78911	ERC000011
ERR1885592	FALSE	26046	25903	WGS	101	15346060897	PRJEB19970	SAMEA103910520	7064917253	CENTRE FOR GEOGENETICS	public	fastq,sra	ncbi,gs,ena,s3	ena,ncbi.public,s3.us-east-1,gs.US	ERX1946090	Illumina HiSeq 2500	SINGLE	RANDOM	GENOMIC	Equus caballus	ILLUMINA	2017-04-29T00:00:00Z	SAMEA103910520	ERP022066	BER11_L_SCY1.1_user_TCTCGC	ERS1599688	2017-04-28	2018-11-16	CENTRE FOR GEOGENETICS	2017-04-28T17:01:34Z	2017-03-13T14:18:18Z	public	ERS1599688	BEREL	CENTRE FOR GEOGENETICS	BER11_L	ERC000011
ERR1885594	FALSE	24494	24345	WGS	101	17349239246	PRJEB19970	SAMEA103910520	7559702255	CENTRE FOR GEOGENETICS	public	sra,fastq	ncbi,gs,ena,s3	ena,ncbi.public,gs.US,s3.us-east-1	ERX1946092	Illumina HiSeq 2500	SINGLE	RANDOM	GENOMIC	Equus caballus	ILLUMINA	2017-04-29T00:00:00Z	SAMEA103910520	ERP022066	BER11_L_SCY1.1_user_TCTCGC	ERS1599688	2017-04-28	2018-11-16	CENTRE FOR GEOGENETICS	2017-04-28T17:01:34Z	2017-03-13T14:18:18Z	public	ERS1599688	BEREL	CENTRE FOR GEOGENETICS	BER11_L	ERC000011
ERR1911789	FALSE	67409	67172	WGS	19531	3193008147	PRJEB6403	SAMEA4521466	11006378378	THE WELLCOME TRUST SANGER INSTITUTE	public	sra,pacbio_native,pacbio_metadata	ncbi,s3,ena,gs	ncbi.public,s3.us-east-1,gs.US,ena	ERX1972269	PacBio RS	SINGLE	RANDOM	GENOMIC	Clostridium tetani	PACBIO_SMRT	2017-04-06T00:00:00Z	SAMEA4521466	ERP005928	18197349	ERS1420645	2017-04-04	2018-11-16	SC	2017-04-04T17:01:44Z	2016-10-21T13:33:49Z	public	ERS1420645	NCTC279		ff99f470-96dc-11e6-8f55-3c4a9275d6c8	ERC000011				NCTC279
ERR1937833	TRUE	39821	26699	Targeted-Capture	201	15418021447	PRJEB20294	SAMEA103957995	6926158839	UNIVERSITY OF MANCHESTER	public	fastq,sra	gs,ena,s3,ncbi	ncbi.public,gs.US,s3.us-east-1,ena	ERX1995560	Illumina HiSeq 2500	PAIRED	Reduced Representation	GENOMIC	Homo sapiens	ILLUMINA	2017-08-02T00:00:00Z	SAMEA103957995	ERP022437	2 paired fastq	ERS1647163	2017-07-31	2018-11-16	University of Manchester	2017-07-31T17:01:59Z	2017-04-05T14:38:43Z	public	ERS1647163	KNIII	UOM	3	ERC000011												Egyptian mummy from Manchester Museum KNIII\, Male
ERR1937835	TRUE	235247	231263	WGS	202	8963873826	PRJEB20294	SAMEA103971604	3856271822	UNIVERSITY OF MANCHESTER	public	fastq,sra	ncbi,ena,gs,s3	gs.US,ncbi.public,s3.us-east-1,ena	ERX1995562	Illumina HiSeq 2500	PAIRED	RANDOM	GENOMIC	Homo sapiens	ILLUMINA	2017-08-02T00:00:00Z	SAMEA103971604	ERP022437	2 paired fastq	ERS1660772	2017-07-31	2018-11-16	University of Manchester	2017-07-31T17:01:59Z	2017-04-10T14:44:43Z	public	ERS1660772	KNII	UOM	4	ERC000011												Egyptian mummy from Manchester Museum KNII\, Male\, tooth
ERR2111944	TRUE	380285	374169	OTHER	82	2699909797	PRJEB86458	SAMEA104281220	1015623460	UPPSALA UNIVERSITET	public	fastq,sra	ena,s3,gs,ncbi	ncbi.public,s3.us-east-1,ena,gs.US	ERX2169188	HiSeq X Ten	SINGLE	unspecified	OTHER	Homo sapiens	ILLUMINA	2017-10-26T00:00:00Z	SAMEA104281220	ERP088807	unspecified	ERS1906198	2017-10-24	2018-11-16	UPPSALA UNIVERSITET	2017-10-24T17:02:55Z	2017-09-04T12:15:47Z	public	ERS1906198	gun004	UPPSALA UNIVERSITET	gun004	ERC000011
ERR2111945	TRUE	44982	43380	OTHER	79	2757700554	PRJEB86458	SAMEA104281221	1059265038	UPPSALA UNIVERSITET	public	sra,fastq	ena,ncbi,s3,gs	gs.US,s3.us-east-1,ncbi.public,ena	ERX2169189	HiSeq X Ten	SINGLE	unspecified	OTHER	Homo sapiens	ILLUMINA	2017-10-26T00:00:00Z	SAMEA104281221	ERP088807	unspecified	ERS1906199	2017-10-24	2018-11-16	UPPSALA UNIVERSITET	2017-10-24T17:02:55Z	2017-09-04T12:15:34Z	public	ERS1906199	gun005	UPPSALA UNIVERSITET	gun005	ERC000011
ERR2111946	TRUE	80426	76329	OTHER	93	8095571004	PRJEB86458	SAMEA104281221	3250322867	UPPSALA UNIVERSITET	public	sra,fastq	s3,gs,ena,ncbi	gs.US,s3.us-east-1,ncbi.public,ena	ERX2169190	HiSeq X Ten	SINGLE	unspecified	OTHER	Homo sapiens	ILLUMINA	2017-10-26T00:00:00Z	SAMEA104281221	ERP088807	unspecified	ERS1906199	2017-10-24	2018-11-16	UPPSALA UNIVERSITET	2017-10-24T17:02:55Z	2017-09-04T12:15:34Z	public	ERS1906199	gun005	UPPSALA UNIVERSITET	gun005	ERC000011
ERR2111947	TRUE	70868	67321	OTHER	89	7523504986	PRJEB86458	SAMEA104281221	3320166964	UPPSALA UNIVERSITET	public	fastq,sra	ena,ncbi,s3,gs	gs.US,ncbi.public,s3.us-east-1,ena	ERX2169191	HiSeq X Ten	SINGLE	unspecified	OTHER	Homo sapiens	ILLUMINA	2017-10-26T00:00:00Z	SAMEA104281221	ERP088807	unspecified	ERS1906199	2017-10-24	2018-11-16	UPPSALA UNIVERSITET	2017-10-24T17:02:55Z	2017-09-04T12:15:34Z	public	ERS1906199	gun005	UPPSALA UNIVERSITET	gun005	ERC000011
ERR2111948	TRUE	71374	67758	OTHER	89	7588239029	PRJEB86458	SAMEA104281221	3174575971	UPPSALA UNIVERSITET	public	sra,fastq	ncbi,ena,gs,s3	ena,s3.us-east-1,ncbi.public,gs.US	ERX2169192	HiSeq X Ten	SINGLE	unspecified	OTHER	Homo sapiens	ILLUMINA	2017-10-26T00:00:00Z	SAMEA104281221	ERP088807	unspecified	ERS1906199	2017-10-24	2018-11-16	UPPSALA UNIVERSITET	2017-10-24T17:02:55Z	2017-09-04T12:15:34Z	public	ERS1906199	gun005	UPPSALA UNIVERSITET	gun005	ERC000011
ERR2111949	TRUE	40679	38621	OTHER	93	4091948555	PRJEB86458	SAMEA104281221	1655440229	UPPSALA UNIVERSITET	public	sra,fastq	ena,s3,gs,ncbi	ncbi.public,s3.us-east-1,ena,gs.US	ERX2169193	HiSeq X Ten	SINGLE	unspecified	OTHER	Homo sapiens	ILLUMINA	2017-10-26T00:00:00Z	SAMEA104281221	ERP088807	unspecified	ERS1906199	2017-10-24	2018-11-16	UPPSALA UNIVERSITET	2017-10-24T17:02:55Z	2017-09-04T12:15:34Z	public	ERS1906199	gun005	UPPSALA UNIVERSITET	gun005	ERC000011
ERR2111950	TRUE	35252	33519	OTHER	90	3764637711	PRJEB86458	SAMEA104281221	1667489374	UPPSALA UNIVERSITET	public	sra,fastq	ena,ncbi,gs,s3	s3.us-east-1,ena,ncbi.public,gs.US	ERX2169194	HiSeq X Ten	SINGLE	unspecified	OTHER	Homo sapiens	ILLUMINA	2017-10-26T00:00:00Z	SAMEA104281221	ERP088807	unspecified	ERS1906199	2017-10-24	2018-11-16	UPPSALA UNIVERSITET	2017-10-24T17:02:55Z	2017-09-04T12:15:34Z	public	ERS1906199	gun005	UPPSALA UNIVERSITET	gun005	ERC000011
ERR2111951	TRUE	36466	34745	OTHER	90	3830850230	PRJEB86458	SAMEA104281221	1611970529	UPPSALA UNIVERSITET	public	sra,fastq	gs,ncbi,ena,s3	gs.US,ncbi.public,s3.us-east-1,ena	ERX2169195	HiSeq X Ten	SINGLE	unspecified	OTHER	Homo sapiens	ILLUMINA	2017-10-26T00:00:00Z	SAMEA104281221	ERP088807	unspecified	ERS1906199	2017-10-24	2018-11-16	UPPSALA UNIVERSITET	2017-10-24T17:02:55Z	2017-09-04T12:15:34Z	public	ERS1906199	gun005	UPPSALA UNIVERSITET	gun005	ERC000011
ERR2112074	TRUE	112413	109179	OTHER	100	4814663292	PRJEB86458	SAMEA104281224	1857340677	UPPSALA UNIVERSITET	public	fastq,sra	gs,ena,s3,ncbi	gs.US,ena,ncbi.public,s3.us-east-1	ERX2169318	HiSeq X Ten	SINGLE	unspecified	OTHER	Homo sapiens	ILLUMINA	2017-10-26T00:00:00Z	SAMEA104281224	ERP088807	unspecified	ERS1906202	2017-10-24	2018-11-16	UPPSALA UNIVERSITET	2017-10-24T17:02:55Z	2017-09-04T12:14:59Z	public	ERS1906202	gun008	UPPSALA UNIVERSITET	gun008	ERC000011
ERR2112075	TRUE	82749	79928	OTHER	121	5628384721	PRJEB86458	SAMEA104281224	2455768229	UPPSALA UNIVERSITET	public	fastq,sra	ncbi,gs,s3,ena	gs.US,ncbi.public,s3.us-east-1,ena	ERX2169319	HiSeq X Ten	SINGLE	unspecified	OTHER	Homo sapiens	ILLUMINA	2017-10-26T00:00:00Z	SAMEA104281224	ERP088807	unspecified	ERS1906202	2017-10-24	2018-11-16	UPPSALA UNIVERSITET	2017-10-24T17:02:55Z	2017-09-04T12:14:59Z	public	ERS1906202	gun008	UPPSALA UNIVERSITET	gun008	ERC000011
ERR2112076	TRUE	69803	67211	OTHER	114	4819074113	PRJEB86458	SAMEA104281224	2297978582	UPPSALA UNIVERSITET	public	fastq,sra	s3,ena,ncbi,gs	gs.US,ena,s3.us-east-1,ncbi.public	ERX2169320	HiSeq X Ten	SINGLE	unspecified	OTHER	Homo sapiens	ILLUMINA	2017-10-26T00:00:00Z	SAMEA104281224	ERP088807	unspecified	ERS1906202	2017-10-24	2018-11-16	UPPSALA UNIVERSITET	2017-10-24T17:02:55Z	2017-09-04T12:14:59Z	public	ERS1906202	gun008	UPPSALA UNIVERSITET	gun008	ERC000011
ERR2112077	TRUE	70489	67992	OTHER	115	4918621323	PRJEB86458	SAMEA104281224	2223303002	UPPSALA UNIVERSITET	public	sra,fastq	s3,ena,ncbi,gs	s3.us-east-1,gs.US,ena,ncbi.public	ERX2169321	HiSeq X Ten	SINGLE	unspecified	OTHER	Homo sapiens	ILLUMINA	2017-10-26T00:00:00Z	SAMEA104281224	ERP088807	unspecified	ERS1906202	2017-10-24	2018-11-16	UPPSALA UNIVERSITET	2017-10-24T17:02:55Z	2017-09-04T12:14:59Z	public	ERS1906202	gun008	UPPSALA UNIVERSITET	gun008	ERC000011
ERR2112078	TRUE	101544	97896	OTHER	121	6880713442	PRJEB86458	SAMEA104281224	2960965873	UPPSALA UNIVERSITET	public	sra,fastq	ncbi,s3,ena,gs	ena,s3.us-east-1,ncbi.public,gs.US	ERX2169322	HiSeq X Ten	SINGLE	unspecified	OTHER	Homo sapiens	ILLUMINA	2017-10-26T00:00:00Z	SAMEA104281224	ERP088807	unspecified	ERS1906202	2017-10-24	2018-11-16	UPPSALA UNIVERSITET	2017-10-24T17:02:55Z	2017-09-04T12:14:59Z	public	ERS1906202	gun008	UPPSALA UNIVERSITET	gun008	ERC000011
ERR2112079	TRUE	85299	82347	OTHER	114	5917074337	PRJEB86458	SAMEA104281224	2760391569	UPPSALA UNIVERSITET	public	sra,fastq	ena,ncbi,gs,s3	ncbi.public,gs.US,ena,s3.us-east-1	ERX2169323	HiSeq X Ten	SINGLE	unspecified	OTHER	Homo sapiens	ILLUMINA	2017-10-26T00:00:00Z	SAMEA104281224	ERP088807	unspecified	ERS1906202	2017-10-24	2018-11-16	UPPSALA UNIVERSITET	2017-10-24T17:02:55Z	2017-09-04T12:14:59Z	public	ERS1906202	gun008	UPPSALA UNIVERSITET	gun008	ERC000011
ERR2112080	TRUE	88112	85002	OTHER	115	6084251816	PRJEB86458	SAMEA104281224	2708556834	UPPSALA UNIVERSITET	public	fastq,sra	s3,ncbi,gs,ena	gs.US,ncbi.public,s3.us-east-1,ena	ERX2169324	HiSeq X Ten	SINGLE	unspecified	OTHER	Homo sapiens	ILLUMINA	2017-10-26T00:00:00Z	SAMEA104281224	ERP088807	unspecified	ERS1906202	2017-10-24	2018-11-16	UPPSALA UNIVERSITET	2017-10-24T17:02:55Z	2017-09-04T12:14:59Z	public	ERS1906202	gun008	UPPSALA UNIVERSITET	gun008	ERC000011
ERR2112081	TRUE	22874	22443	OTHER	81	4105715748	PRJEB86458	SAMEA104281219	1530857922	UPPSALA UNIVERSITET	public	fastq,sra	ena,gs,s3,ncbi	s3.us-east-1,ncbi.public,ena,gs.US	ERX2169325	HiSeq X Ten	SINGLE	unspecified	OTHER	Homo sapiens	ILLUMINA	2017-10-26T00:00:00Z	SAMEA104281219	ERP088807	unspecified	ERS1906197	2017-10-24	2018-11-16	UPPSALA UNIVERSITET	2017-10-24T17:02:55Z	2017-09-04T12:15:57Z	public	ERS1906197	gun011	UPPSALA UNIVERSITET	gun011	ERC000011
ERR2112091	TRUE	27090	26553	OTHER	92	3499558472	PRJEB86458	SAMEA104281225	1339189653	UPPSALA UNIVERSITET	public	sra,fastq	ncbi,gs,s3,ena	s3.us-east-1,ncbi.public,ena,gs.US	ERX2169335	HiSeq X Ten	SINGLE	unspecified	OTHER	Homo sapiens	ILLUMINA	2017-10-26T00:00:00Z	SAMEA104281225	ERP088807	unspecified	ERS1906203	2017-10-24	2018-11-16	UPPSALA UNIVERSITET	2017-10-24T17:02:55Z	2017-09-04T12:14:34Z	public	ERS1906203	gun012	UPPSALA UNIVERSITET	gun012	ERC000011
ERR2112098	TRUE	203870	200275	OTHER	94	4016408705	PRJEB86458	SAMEA104281226	1557560402	UPPSALA UNIVERSITET	public	fastq,sra	ncbi,s3,gs,ena	s3.us-east-1,gs.US,ncbi.public,ena	ERX2169342	HiSeq X Ten	SINGLE	unspecified	OTHER	Homo sapiens	ILLUMINA	2017-10-26T00:00:00Z	SAMEA104281226	ERP088807	unspecified	ERS1906204	2017-10-24	2018-11-16	UPPSALA UNIVERSITET	2017-10-24T17:02:55Z	2017-09-04T12:14:23Z	public	ERS1906204	gun013	UPPSALA UNIVERSITET	gun013	ERC000011
ERR2112574	TRUE	40921	40092	WGS	76	24177503040	PRJEB19335	SAMEA104233049	8233436356	MAX PLANCK INSTITUTE FOR THE SCIENCE OF HUMAN HIST	public	fastq,sra	s3,ena,gs,ncbi	gs.US,ncbi.public,s3.us-east-1,ena	ERX2169818	Illumina HiSeq 4000	SINGLE	RANDOM	GENOMIC	Yersinia pestis	ILLUMINA	2017-09-12T00:00:00Z	SAMEA104233049	ERP021337	ABI933	ERS1892067	2017-09-11	2018-11-16	Max Planck Institute for the Science of Human History	2017-09-11T17:01:51Z	2017-08-31T11:35:05Z	public	ERS1892067	1343UnTal85	Max Planck Institute for the Science of Human History	1343UnTal85	ERC000011
ERR2112575	TRUE	40712	39871	WGS	76	24331837152	PRJEB19335	SAMEA104233049	8167911836	MAX PLANCK INSTITUTE FOR THE SCIENCE OF HUMAN HIST	public	sra,fastq	s3,gs,ena,ncbi	gs.US,s3.us-east-1,ena,ncbi.public	ERX2169819	Illumina HiSeq 4000	SINGLE	RANDOM	GENOMIC	Yersinia pestis	ILLUMINA	2017-09-12T00:00:00Z	SAMEA104233049	ERP021337	ABI933	ERS1892067	2017-09-11	2018-11-16	Max Planck Institute for the Science of Human History	2017-09-11T17:01:51Z	2017-08-31T11:35:05Z	public	ERS1892067	1343UnTal85	Max Planck Institute for the Science of Human History	1343UnTal85	ERC000011
ERR2112576	TRUE	41364	40517	WGS	76	24363860512	PRJEB19335	SAMEA104233049	8272378367	MAX PLANCK INSTITUTE FOR THE SCIENCE OF HUMAN HIST	public	fastq,sra	ena,gs,s3,ncbi	gs.US,ncbi.public,ena,s3.us-east-1	ERX2169820	Illumina HiSeq 4000	SINGLE	RANDOM	GENOMIC	Yersinia pestis	ILLUMINA	2017-09-12T00:00:00Z	SAMEA104233049	ERP021337	ABI933	ERS1892067	2017-09-11	2018-11-16	Max Planck Institute for the Science of Human History	2017-09-11T17:01:51Z	2017-08-31T11:35:05Z	public	ERS1892067	1343UnTal85	Max Planck Institute for the Science of Human History	1343UnTal85	ERC000011
ERR2112577	TRUE	37069	36291	WGS	76	21793526148	PRJEB19335	SAMEA104233049	7201801906	MAX PLANCK INSTITUTE FOR THE SCIENCE OF HUMAN HIST	public	fastq,sra	gs,ncbi,ena,s3	s3.us-east-1,ena,ncbi.public,gs.US	ERX2169821	Illumina HiSeq 4000	SINGLE	RANDOM	GENOMIC	Yersinia pestis	ILLUMINA	2017-09-12T00:00:00Z	SAMEA104233049	ERP021337	ABI933	ERS1892067	2017-09-11	2018-11-16	Max Planck Institute for the Science of Human History	2017-09-11T17:01:51Z	2017-08-31T11:35:05Z	public	ERS1892067	1343UnTal85	Max Planck Institute for the Science of Human History	1343UnTal85	ERC000011
ERR2125619	FALSE	71712	69666	WGS	19361	3165258860	PRJEB6403	SAMEA4556074	10641643162	THE WELLCOME TRUST SANGER INSTITUTE	public	sra,pacbio_metadata,pacbio_native	ena,gs,s3,ncbi	s3.us-east-1,ena,gs.US,ncbi.public	ERX2182471	PacBio RS	SINGLE	RANDOM	GENOMIC	Clostridium tetani	PACBIO_SMRT	2017-09-20T00:00:00Z	SAMEA4556074	ERP005928	18539256	ERS1455253	2017-09-19	2018-11-16	Wellcome Sanger Institute	2017-09-19T17:02:02Z	2018-05-24T10:18:22Z	public	ERS1455253	NCTC539	SC	04040d60-b09c-11e6-8d8d-3c4a9275d6c8	ERC000011				NCTC539		1917
ERR2125692	FALSE	57729	57608	WGS	8246	1348183197	PRJEB6403	SAMEA37375918	4685785760	THE WELLCOME TRUST SANGER INSTITUTE	public	sra,pacbio_native,pacbio_metadata	gs,ncbi,s3,ena	ena,gs.US,ncbi.public,s3.us-east-1	ERX2182544	PacBio RS	SINGLE	RANDOM	GENOMIC	Clostridium tetani	PACBIO_SMRT	2017-09-20T00:00:00Z	SAMEA37375918	ERP005928	18749167	ERS1487949	2017-09-19	2018-11-16	Wellcome Sanger Institute	2017-09-19T17:02:02Z	2018-05-24T10:20:22Z	public	ERS1487949	NCTC540	SC	ae9a6b00-c83b-11e6-87cc-3c4a9275d6c8	ERC000011				NCTC540		1917
ERR2204614	TRUE	43721	43101	Targeted-Capture	152	14608219920	PRJEB23438	SAMEA104402285	5837733776	MAX PLANCK INSTITUTE FOR THE SCIENCE OF HUMAN HIST	public	sra,fastq	ncbi,ena,gs,s3	s3.us-east-1,ncbi.public,ena,gs.US	ERX2258980	NextSeq 500	PAIRED	RANDOM	GENOMIC	Salmonella enterica subsp. enterica serovar Paratyphi C	ILLUMINA	2018-01-04T00:00:00Z	SAMEA104402285	ERP105193	35CUDG	ERS2020227	2018-01-03	2018-11-16	Max Planck Institute for the Science of Human History	2018-01-03T17:02:33Z	2017-11-24T12:56:49Z	public	ERS2020227	Tepos_35	Max Planck Institute for the Science of Human History	Tepos_35	ERC000011
ERR2225784	TRUE	175553	172239	OTHER	75	88137814467	PRJEB23467	SAMEA104441581	33286415130	UPPSALA UNIVERSITET	public	sra,fastq	ncbi,ena,gs,s3	s3.us-east-1,ena,gs.US,ncbi.public	ERX2279154	HiSeq X Ten	SINGLE	unspecified	OTHER	Homo sapiens	ILLUMINA	2018-03-11T00:00:00Z	SAMEA104441581	ERP105221	unspecified	ERS2059523	2018-03-10	2018-11-16	UPPSALA UNIVERSITET	2018-03-10T17:02:56Z	2017-12-18T15:53:20Z	public	ERS2059523	esp005	UPPSALA UNIVERSITET	esp005	ERC000011
ERR2270785	TRUE	48872	48872	WGS	59	48326180802	PRJEB24629	SAMEA104548853	35183206220	CENTER FOR GEOGENETICS, NATURAL HISTORY MUSEUM OF	public	fastq,sra	ncbi,ena,s3,gs	ncbi.public,ena,s3.us-east-1,gs.US	ERX2322504	Illumina HiSeq 2000	SINGLE	RANDOM	GENOMIC	Homo sapiens	ILLUMINA	2018-04-02T00:00:00Z	SAMEA104548853	ERP106469	unspecified	ERS2160137	2018-04-01	2018-11-16	CENTER FOR GEOGENETICS\, NATURAL HISTORY MUSEUM OF	2018-04-01T17:02:59Z	2018-01-25T14:43:11Z	public	ERS2160137	Ancient DNA Patagonia	CENTER FOR GEOGENETICS\, NATURAL HISTORY MUSEUM OF	Patagonia4	ERC000011												IPY10
ERR2862150	TRUE	60846	59505	WGS	252	51377153940	PRJEB24499	SAMEA5054093	16898125498	CEES - CENTRE FOR ECOLOGICAL AND EVOLUTIONARY SYNT	public	fastq,sra	ncbi,s3,gs,ena	ncbi.public,gs.US,s3.us-east-1,ena	ERX2868388	Illumina HiSeq 2500	PAIRED	other	GENOMIC	Yersinia pestis	ILLUMINA	2018-12-02T00:00:00Z	SAMEA5054093	ERP106328	unspecified	ERS2865271	2018-11-27	2018-11-16	CEES - Centre for Ecological and Evolutionary Synthesis	2018-11-27T17:03:41Z	2018-10-30T08:01:58Z	public	ERS2865271	SLC1006	CEES - Centre for Ecological and Evolutionary Synthesis	SLC1006	ERC000028	Norway	Europe				2018	yersinia_pestis
ERR2862151	TRUE	59083	58708	WGS	252	55891455228	PRJEB24499	SAMEA5054093	18605338206	CEES - CENTRE FOR ECOLOGICAL AND EVOLUTIONARY SYNT	public	fastq,sra	ena,s3,gs,ncbi	ncbi.public,ena,gs.US,s3.us-east-1	ERX2868389	Illumina HiSeq 2500	PAIRED	other	GENOMIC	Yersinia pestis	ILLUMINA	2018-12-02T00:00:00Z	SAMEA5054093	ERP106328	unspecified	ERS2865271	2018-11-27	2018-11-16	CEES - Centre for Ecological and Evolutionary Synthesis	2018-11-27T17:03:41Z	2018-10-30T08:01:58Z	public	ERS2865271	SLC1006	CEES - Centre for Ecological and Evolutionary Synthesis	SLC1006	ERC000028	Norway	Europe				2018	yersinia_pestis
ERR3426230	TRUE	41950	37424	OTHER	77	88020760912	PRJEB32786	SAMEA5764555	36337359876	UPPSALA UNIVERSITY	public	sra	ncbi,s3,gs	ncbi.public,gs.US,s3.us-east-1	ERX3449667	Illumina HiSeq 2500	SINGLE	unspecified	OTHER	Homo sapiens	ILLUMINA	2019-10-09T00:00:00Z	SAMEA5764555	ERP115507	unspecified	ERS3568107	2019-10-08	2019-07-10	UPPSALA UNIVERSITY	2019-10-08T17:04:24Z	2019-07-09T14:51:21Z	public	ERS3568107	kar1	UPPSALA UNIVERSITY	kar1	ERC000011
ERR3828670	TRUE	297814	297733	WGS	300	158052234900	PRJEB36297	SAMEA6490841	58487204585	JILIN UNIVERSITY	public	sra	ncbi,gs,s3	gs.US,ncbi.public,s3.us-east-1	ERX3841294	HiSeq X Ten	PAIRED	RANDOM	GENOMIC	Homo sapiens	ILLUMINA	2020-04-18T00:00:00Z	DCZM17IV	ERP119463	DCZM17IV		2020-04-14	2020-01-19
ERR3841646	TRUE	89463	89370	OTHER	70	13423300312	PRJEB36413	SAMEA6502100	5374348268	INSTITUTE OF CLINICAL MOLECULAR BIOLOGY (IKMB)	public	sra	ncbi,s3,gs	ncbi.public,s3.us-east-1,gs.US	ERX3854208	Illumina HiSeq 4000	SINGLE	unspecified	METAGENOMIC	Homo sapiens	ILLUMINA	2020-08-01T00:00:00Z	SAMEA6502100	ERP119603	H29724	G701	2020-07-31	2020-01-27	Institute of Clinical Molecular Biology (IKMB)	2020-07-31T04:06:08Z	2020-01-24T12:04:34Z	public	ERS4266549	Human tooth sample from the St. Gertrude Cemetery in Riga	Institute of Clinical Molecular Biology (IKMB)
ERR4017942	TRUE	205713	205663	WGS	302	86104427094	PRJEB37726	SAMEA6661722	37460966873	UCSC	public	sra	ncbi,s3,gs	s3.us-east-1,ncbi.public,gs.US	ERX4019330	HiSeq X Ten	PAIRED	RANDOM	GENOMIC	Homo sapiens	ILLUMINA	2020-06-10T00:00:00Z	UC12-12	ERP121056	SC79-L1101		2020-06-09	2020-04-11										Peru	South America
ERR4017944	TRUE	266128	266128	WGS	302	85658651236	PRJEB37726	SAMEA6661724	37527590414	UCSC	public	sra	s3,gs,ncbi	gs.US,s3.us-east-1,ncbi.public	ERX4019332	HiSeq X Ten	PAIRED	RANDOM	GENOMIC	Homo sapiens	ILLUMINA	2020-06-10T00:00:00Z	UC12-24	ERP121056	SC79-L1096		2020-06-09	2020-04-11										Peru	South America
ERR4017946	TRUE	165680	165680	WGS	302	77230083708	PRJEB37726	SAMEA6661726	32721079500	UCSC	public	sra,fastq	s3,gs,ncbi	s3.us-east-1,ncbi.public,gs.US	ERX4019334	HiSeq X Ten	PAIRED	RANDOM	GENOMIC	Homo sapiens	ILLUMINA	2020-06-10T00:00:00Z	UC8-8168	ERP121056	SC79-L1099		2020-06-09	2020-04-12										Peru	South America
ERR4374869	TRUE	67614	67503	WGS	250	438181500	PRJEB33848	SAMEA5847432	195184897	UNIVERSITY OF ZURICH	public	sra	ncbi,gs,s3	s3.us-east-1,ncbi.public,gs.US	ERX4318861	Illumina HiSeq 2500	PAIRED	RANDOM	METAGENOMIC	Homo sapiens	ILLUMINA	2020-07-29T00:00:00Z	SAMEA5847432	ERP116679		Abusir1595t	2020-07-28	2020-07-28	UNIVERSITY OF ZURICH	2020-07-28T17:04:43Z	2019-08-03T11:56:42Z	public	ERS3635963	Metagenomic sample	UNIVERSITY OF ZURICH
ERR4374914	TRUE	33355	33355	WGS	250	396747000	PRJEB33848	SAMEA5847501	180139071	UNIVERSITY OF ZURICH	public	sra	ncbi,gs,s3	s3.us-east-1,ncbi.public,gs.US	ERX4318879	Illumina HiSeq 2500	PAIRED	RANDOM	METAGENOMIC	Homo sapiens	ILLUMINA	2020-07-29T00:00:00Z	SAMEA5847501	ERP116679		Abusir1607t	2020-07-28	2020-07-28	UNIVERSITY OF ZURICH	2020-07-28T17:04:43Z	2019-08-03T11:56:43Z	public	ERS3636032	Metagenomic sample	UNIVERSITY OF ZURICH
ERR4375049	TRUE	157511	157464	WGS	250	486333750	PRJEB33848	SAMEA5847426	211191071	UNIVERSITY OF ZURICH	public	sra	ncbi,s3,gs	s3.us-east-1,ncbi.public,gs.US	ERX4318987	Illumina HiSeq 2500	PAIRED	RANDOM	METAGENOMIC	Homo sapiens	ILLUMINA	2020-07-29T00:00:00Z	SAMEA5847426	ERP116679		Abusir1655t	2020-07-28	2020-07-28	UNIVERSITY OF ZURICH	2020-07-28T17:04:43Z	2019-08-03T11:56:42Z	public	ERS3635957	Metagenomic sample	UNIVERSITY OF ZURICH
ERR4375137	TRUE	252921	252320	WGS	250	428317000	PRJEB33848	SAMEA5847472	194460039	UNIVERSITY OF ZURICH	public	sra	ncbi,gs,s3	s3.us-east-1,gs.US,ncbi.public	ERX4319075	Illumina HiSeq 2500	PAIRED	RANDOM	METAGENOMIC	Homo sapiens	ILLUMINA	2020-07-29T00:00:00Z	SAMEA5847472	ERP116679		Abusir1668t	2020-07-28	2020-07-28	UNIVERSITY OF ZURICH	2020-07-28T17:04:43Z	2019-08-03T11:56:42Z	public	ERS3636003	Metagenomic sample	UNIVERSITY OF ZURICH
ERR4375141	TRUE	202228	202228	WGS	250	445673250	PRJEB33848	SAMEA5847473	200034544	UNIVERSITY OF ZURICH	public	sra	s3,gs,ncbi	ncbi.public,s3.us-east-1,gs.US	ERX4319079	Illumina HiSeq 2500	PAIRED	RANDOM	METAGENOMIC	Homo sapiens	ILLUMINA	2020-07-29T00:00:00Z	SAMEA5847473	ERP116679		Abusir1671t	2020-07-28	2020-07-28	UNIVERSITY OF ZURICH	2020-07-28T17:04:43Z	2019-08-03T11:56:42Z	public	ERS3636004	Metagenomic sample	UNIVERSITY OF ZURICH
ERR651004	TRUE	107599	106467	WGS	423	8496962376	PRJEB7454	SAMEA2810266	5167619189	WARWICK UNIVERSITY	public	fastq,sra	s3,gs,ncbi,ena	s3.us-east-1,ena,gs.US,ncbi.public	ERX607462	Illumina MiSeq	PAIRED	other	GENOMIC	metagenome	ILLUMINA	2014-10-08T00:00:00Z	SAMEA2810266	ERP007184	unspecified	ERS563409	2014-10-07	2018-11-16	WARWICK UNIVERSITY	2014-10-07T17:00:59Z	2014-10-07T10:16:44Z	public	ERS563409	Body 92 - Left chest extract A	WARWICK UNIVERSITY	92-A1	ERC000011												Body 92 - Left chest extract A - individual MiSeq run
ERR966294	TRUE	27100	26757	WGS	101	4999792193	PRJEB9733	SAMEA3486783	2259815717	TECHNICAL UNIVERSITY OF DENMARK	public	sra,fastq	s3,ncbi,gs,ena	ncbi.public,s3.us-east-1,gs.US,ena	ERX1043272	Illumina HiSeq 2000	SINGLE	RANDOM	GENOMIC	Homo sapiens	ILLUMINA	2015-07-23T00:00:00Z	SAMEA3486783	ERP010873	Chinchorro_1	ERS793932	2015-07-21	2018-11-16	Technical University of Denmark	2015-07-21T17:01:07Z	2018-03-09T02:31:55Z	public	ERS793932	Chinchorro	DTU	Chinchorro	ERC000011												Ancient sample Chinchorro
ERR966295	TRUE	354714	350840	WGS	101	7641759384	PRJEB9733	SAMEA3486783	3455088310	TECHNICAL UNIVERSITY OF DENMARK	public	fastq,sra	gs,ncbi,ena,s3	ena,ncbi.public,gs.US,s3.us-east-1	ERX1043273	Illumina HiSeq 2000	SINGLE	RANDOM	GENOMIC	Homo sapiens	ILLUMINA	2015-07-23T00:00:00Z	SAMEA3486783	ERP010873	Chinchorro_10	ERS793932	2015-07-21	2018-11-16	Technical University of Denmark	2015-07-21T17:01:07Z	2018-03-09T02:31:55Z	public	ERS793932	Chinchorro	DTU	Chinchorro	ERC000011												Ancient sample Chinchorro
ERR966296	TRUE	484936	479607	WGS	101	10452103978	PRJEB9733	SAMEA3486783	4703080069	TECHNICAL UNIVERSITY OF DENMARK	public	fastq,sra	s3,ncbi,ena,gs	ncbi.public,ena,s3.us-east-1,gs.US	ERX1043274	Illumina HiSeq 2000	SINGLE	RANDOM	GENOMIC	Homo sapiens	ILLUMINA	2015-07-23T00:00:00Z	SAMEA3486783	ERP010873	Chinchorro_11	ERS793932	2015-07-21	2018-11-16	Technical University of Denmark	2015-07-21T17:01:07Z	2018-03-09T02:31:55Z	public	ERS793932	Chinchorro	DTU	Chinchorro	ERC000011												Ancient sample Chinchorro
ERR966297	TRUE	504657	498912	WGS	101	10835915997	PRJEB9733	SAMEA3486783	4910230435	TECHNICAL UNIVERSITY OF DENMARK	public	fastq,sra	ena,gs,s3,ncbi	gs.US,ncbi.public,ena,s3.us-east-1	ERX1043275	Illumina HiSeq 2000	SINGLE	RANDOM	GENOMIC	Homo sapiens	ILLUMINA	2015-07-23T00:00:00Z	SAMEA3486783	ERP010873	Chinchorro_12	ERS793932	2015-07-21	2018-11-16	Technical University of Denmark	2015-07-21T17:01:07Z	2018-03-09T02:31:55Z	public	ERS793932	Chinchorro	DTU	Chinchorro	ERC000011												Ancient sample Chinchorro
ERR966298	TRUE	719643	711578	WGS	97	27827648977	PRJEB9733	SAMEA3486783	15120567005	TECHNICAL UNIVERSITY OF DENMARK	public	sra,fastq	s3,gs,ena,ncbi	gs.US,ena,ncbi.public,s3.us-east-1	ERX1043276	Illumina HiSeq 2000	SINGLE	RANDOM	GENOMIC	Homo sapiens	ILLUMINA	2015-07-23T00:00:00Z	SAMEA3486783	ERP010873	Chinchorro_13	ERS793932	2015-07-21	2018-11-16	Technical University of Denmark	2015-07-21T17:01:07Z	2018-03-09T02:31:55Z	public	ERS793932	Chinchorro	DTU	Chinchorro	ERC000011												Ancient sample Chinchorro
ERR966302	TRUE	196901	194573	WGS	95	8264908443	PRJEB9733	SAMEA3486783	4915639923	TECHNICAL UNIVERSITY OF DENMARK	public	sra,fastq	gs,s3,ena,ncbi	gs.US,s3.us-east-1,ena,ncbi.public	ERX1043280	Illumina HiSeq 2000	SINGLE	RANDOM	GENOMIC	Homo sapiens	ILLUMINA	2015-07-23T00:00:00Z	SAMEA3486783	ERP010873	Chinchorro_17	ERS793932	2015-07-21	2018-11-16	Technical University of Denmark	2015-07-21T17:01:07Z	2018-03-09T02:31:55Z	public	ERS793932	Chinchorro	DTU	Chinchorro	ERC000011												Ancient sample Chinchorro
ERR966303	TRUE	224407	222022	WGS	95	9614181508	PRJEB9733	SAMEA3486783	5713288934	TECHNICAL UNIVERSITY OF DENMARK	public	sra,fastq	ncbi,gs,s3,ena	ena,gs.US,s3.us-east-1,ncbi.public	ERX1043281	Illumina HiSeq 2000	SINGLE	RANDOM	GENOMIC	Homo sapiens	ILLUMINA	2015-07-23T00:00:00Z	SAMEA3486783	ERP010873	Chinchorro_18	ERS793932	2015-07-21	2018-11-16	Technical University of Denmark	2015-07-21T17:01:07Z	2018-03-09T02:31:55Z	public	ERS793932	Chinchorro	DTU	Chinchorro	ERC000011												Ancient sample Chinchorro
ERR966304	TRUE	195779	193418	WGS	95	8170872060	PRJEB9733	SAMEA3486783	4941422866	TECHNICAL UNIVERSITY OF DENMARK	public	sra,fastq	s3,gs,ncbi,ena	s3.us-east-1,ena,ncbi.public,gs.US	ERX1043282	Illumina HiSeq 2000	SINGLE	RANDOM	GENOMIC	Homo sapiens	ILLUMINA	2015-07-23T00:00:00Z	SAMEA3486783	ERP010873	Chinchorro_19	ERS793932	2015-07-21	2018-11-16	Technical University of Denmark	2015-07-21T17:01:07Z	2018-03-09T02:31:55Z	public	ERS793932	Chinchorro	DTU	Chinchorro	ERC000011												Ancient sample Chinchorro
ERR966305	TRUE	31733	31342	WGS	101	5860254724	PRJEB9733	SAMEA3486783	2648565243	TECHNICAL UNIVERSITY OF DENMARK	public	fastq,sra	ncbi,gs,ena,s3	gs.US,ncbi.public,ena,s3.us-east-1	ERX1043283	Illumina HiSeq 2000	SINGLE	RANDOM	GENOMIC	Homo sapiens	ILLUMINA	2015-07-23T00:00:00Z	SAMEA3486783	ERP010873	Chinchorro_2	ERS793932	2015-07-21	2018-11-16	Technical University of Denmark	2015-07-21T17:01:07Z	2018-03-09T02:31:55Z	public	ERS793932	Chinchorro	DTU	Chinchorro	ERC000011												Ancient sample Chinchorro
ERR966306	TRUE	79788	78938	WGS	100	13703654733	PRJEB9733	SAMEA3486783	6411715980	TECHNICAL UNIVERSITY OF DENMARK	public	fastq,sra	s3,ncbi,gs,ena	ncbi.public,s3.us-east-1,ena,gs.US	ERX1043284	Illumina HiSeq 2000	SINGLE	RANDOM	GENOMIC	Homo sapiens	ILLUMINA	2015-07-23T00:00:00Z	SAMEA3486783	ERP010873	Chinchorro_20	ERS793932	2015-07-21	2018-11-16	Technical University of Denmark	2015-07-21T17:01:07Z	2018-03-09T02:31:55Z	public	ERS793932	Chinchorro	DTU	Chinchorro	ERC000011												Ancient sample Chinchorro
ERR966307	TRUE	27390	27068	WGS	101	5043961008	PRJEB9733	SAMEA3486783	2321476313	TECHNICAL UNIVERSITY OF DENMARK	public	sra,fastq	gs,ena,ncbi,s3	ncbi.public,ena,s3.us-east-1,gs.US	ERX1043285	Illumina HiSeq 2000	SINGLE	RANDOM	GENOMIC	Homo sapiens	ILLUMINA	2015-07-23T00:00:00Z	SAMEA3486783	ERP010873	Chinchorro_3	ERS793932	2015-07-21	2018-11-16	Technical University of Denmark	2015-07-21T17:01:07Z	2018-03-09T02:31:55Z	public	ERS793932	Chinchorro	DTU	Chinchorro	ERC000011												Ancient sample Chinchorro
ERR966312	TRUE	103601	102326	WGS	101	8884242497	PRJEB9733	SAMEA3486783	3949048034	TECHNICAL UNIVERSITY OF DENMARK	public	fastq,sra	ena,gs,s3,ncbi	ncbi.public,ena,s3.us-east-1,gs.US	ERX1043290	Illumina HiSeq 2000	SINGLE	RANDOM	GENOMIC	Homo sapiens	ILLUMINA	2015-07-23T00:00:00Z	SAMEA3486783	ERP010873	Chinchorro_8	ERS793932	2015-07-21	2018-11-16	Technical University of Denmark	2015-07-21T17:01:07Z	2018-03-09T02:31:55Z	public	ERS793932	Chinchorro	DTU	Chinchorro	ERC000011												Ancient sample Chinchorro
ERR966313	TRUE	112856	111367	WGS	101	9968165508	PRJEB9733	SAMEA3486783	4449438937	TECHNICAL UNIVERSITY OF DENMARK	public	fastq,sra	gs,ncbi,ena,s3	ncbi.public,gs.US,ena,s3.us-east-1	ERX1043291	Illumina HiSeq 2000	SINGLE	RANDOM	GENOMIC	Homo sapiens	ILLUMINA	2015-07-23T00:00:00Z	SAMEA3486783	ERP010873	Chinchorro_9	ERS793932	2015-07-21	2018-11-16	Technical University of Denmark	2015-07-21T17:01:07Z	2018-03-09T02:31:55Z	public	ERS793932	Chinchorro	DTU	Chinchorro	ERC000011												Ancient sample Chinchorro
ERR966426	TRUE	27857	27220	WGS	65	3278022395	PRJEB9733	SAMEA3486793	2219284405	TECHNICAL UNIVERSITY OF DENMARK	public	sra,fastq	ncbi,ena,gs,s3	s3.us-east-1,ena,ncbi.public,gs.US	ERX1043404	Illumina HiSeq 2000	SINGLE	RANDOM	GENOMIC	Homo sapiens	ILLUMINA	2015-07-23T00:00:00Z	SAMEA3486793	ERP010873	libCAGCTA.BC28	ERS793942	2015-07-21	2018-11-16	Technical University of Denmark	2015-07-21T17:01:07Z	2018-03-09T02:56:14Z	public	ERS793942	BC28	DTU	BC28	ERC000011												Ancient sample Pericues BC28
SRR10479805	FALSE	38057	38057	WGS	300	9879488700	PRJNA588627	SAMN13254975	3693732009	SHANGHAI JIAO TONG UNIVERSITY SCHOOL OF MEDICINE	public	fastq,sra	gs,s3,ncbi	gs.US,ncbi.public,s3.us-east-1	SRX7169631	HiSeq X Ten	PAIRED	RANDOM	METAGENOMIC	human gut metagenome	ILLUMINA	2019-11-18T00:00:00Z	human gut microbiota from faeces	SRP230281	D07													China	Asia	Metagenome or environmental		China:Shanghai	2017				31.2 N 121.4 E
SRR10963066	FALSE	3412741	3412736	OTHER	247	891799307	PRJNA603108	SAMN13919545	429563874	GEO	public	sra,fastq	ncbi,s3,gs	s3.us-east-1,gs.US,ncbi.public	SRX7628703	Illumina HiSeq 2500	PAIRED	other	GENOMIC	Clostridium tetani	ILLUMINA	2020-02-15T00:00:00Z	GSM4284335	SRP244708																	Astrain					GSM4284335		bacterial cells
SRR10963067	FALSE	4037235	4037235	OTHER	244	1062749681	PRJNA603108	SAMN13919544	516386191	GEO	public	fastq,sra	gs,s3,ncbi	ncbi.public,s3.us-east-1,gs.US	SRX7628704	Illumina HiSeq 2500	PAIRED	other	GENOMIC	Clostridium tetani	ILLUMINA	2020-02-15T00:00:00Z	GSM4284336	SRP244708																	ATCC 19406					GSM4284336		bacterial cells
SRR10963068	FALSE	5550111	5546332	OTHER	232	1450661825	PRJNA603108	SAMN13919543	700174806	GEO	public	sra,fastq	s3,ncbi,gs	s3.us-east-1,ncbi.public,gs.US	SRX7628705	Illumina HiSeq 2500	PAIRED	other	GENOMIC	Clostridium tetani	ILLUMINA	2020-02-15T00:00:00Z	GSM4284337	SRP244708																	ATCC 700157					GSM4284337		bacterial cells
SRR10963069	FALSE	2799788	2784564	OTHER	246	740637938	PRJNA603108	SAMN13919542	364049093	GEO	public	fastq,sra	ncbi,s3,gs	ncbi.public,s3.us-east-1,gs.US	SRX7628706	Illumina HiSeq 2500	PAIRED	other	GENOMIC	Clostridium tetani ATCC 454	ILLUMINA	2020-02-15T00:00:00Z	GSM4284338	SRP244708																	ATCC 454					GSM4284338		bacterial cells
SRR10963070	FALSE	8210687	8210493	OTHER	312	2962726888	PRJNA603108	SAMN13919541	1706902938	GEO	public	sra,fastq	gs,ncbi,s3	s3.us-east-1,ncbi.public,gs.US	SRX7628708	Illumina MiSeq	PAIRED	other	GENOMIC	Clostridium tetani	ILLUMINA	2020-02-15T00:00:00Z	GSM4284339	SRP244708																	Astrain					GSM4284339		bacterial cells
SRR10963071	FALSE	15936068	15935868	OTHER	290	5542214816	PRJNA603108	SAMN13919540	3092955097	GEO	public	sra,fastq	s3,ncbi,gs	s3.us-east-1,ncbi.public,gs.US	SRX7628709	Illumina MiSeq	PAIRED	other	GENOMIC	Clostridium tetani	ILLUMINA	2020-02-15T00:00:00Z	GSM4284340	SRP244708																	ATCC 19406					GSM4284340		bacterial cells
SRR10963072	FALSE	6235520	6230131	OTHER	479	3684175878	PRJNA603108	SAMN13919539	1860729137	GEO	public	sra,fastq	gs,s3,ncbi	s3.us-east-1,gs.US,ncbi.public	SRX7628710	Illumina MiSeq	PAIRED	other	GENOMIC	Clostridium tetani	ILLUMINA	2020-02-15T00:00:00Z	GSM4284341	SRP244708																	ATCC 7000157					GSM4284341		bacterial cells
SRR10963073	FALSE	16320555	16267064	OTHER	303	5917492957	PRJNA603108	SAMN13919538	3278436684	GEO	public	sra,fastq	ncbi,s3,gs	ncbi.public,gs.US,s3.us-east-1	SRX7628711	Illumina MiSeq	PAIRED	other	GENOMIC	Clostridium tetani ATCC 454	ILLUMINA	2020-02-15T00:00:00Z	GSM4284342	SRP244708																	ATCC 454					GSM4284342		bacterial cells
SRR10963074	FALSE	3515842	3515842	OTHER	233	896018537	PRJNA603108	SAMN13919537	432097285	GEO	public	sra,fastq	gs,s3,ncbi	gs.US,s3.us-east-1,ncbi.public	SRX7628712	Illumina HiSeq 2500	PAIRED	other	GENOMIC	Clostridium tetani	ILLUMINA	2020-02-15T00:00:00Z	GSM4284343	SRP244708																	Astrain					GSM4284343		bacterial cells
SRR10963075	FALSE	3353152	3353152	OTHER	227	844069433	PRJNA603108	SAMN13919536	407957096	GEO	public	fastq,sra	gs,ncbi,s3	ncbi.public,gs.US,s3.us-east-1	SRX7628713	Illumina HiSeq 2500	PAIRED	other	GENOMIC	Clostridium tetani	ILLUMINA	2020-02-15T00:00:00Z	GSM4284344	SRP244708																	Astrain					GSM4284344		bacterial cells
SRR10963076	FALSE	3402130	3402130	OTHER	242	883374244	PRJNA603108	SAMN13919535	424029922	GEO	public	sra,fastq	ncbi,s3,gs	ncbi.public,s3.us-east-1,gs.US	SRX7628714	Illumina HiSeq 2500	PAIRED	other	GENOMIC	Clostridium tetani	ILLUMINA	2020-02-15T00:00:00Z	GSM4284345	SRP244708																	Astrain					GSM4284345		bacterial cells
SRR10963077	FALSE	17153455	17152980	OTHER	469	8363362090	PRJNA603108	SAMN13919534	4590988544	GEO	public	sra,fastq	gs,s3,ncbi	ncbi.public,gs.US,s3.us-east-1	SRX7628715	Illumina MiSeq	PAIRED	other	GENOMIC	Clostridium tetani	ILLUMINA	2020-02-15T00:00:00Z	GSM4284346	SRP244708																	Astrain					GSM4284346		bacterial cells
SRR10963078	FALSE	11370066	11369714	OTHER	482	5715999376	PRJNA603108	SAMN13919533	3065185376	GEO	public	sra,fastq	s3,ncbi,gs	ncbi.public,s3.us-east-1,gs.US	SRX7628716	Illumina MiSeq	PAIRED	other	GENOMIC	Clostridium tetani	ILLUMINA	2020-02-15T00:00:00Z	GSM4284347	SRP244708																	Astrain					GSM4284347		bacterial cells
SRR10963079	FALSE	6057521	6057377	OTHER	452	2862273211	PRJNA603108	SAMN13919532	1416668073	GEO	public	sra,fastq	gs,ncbi,s3	s3.us-east-1,gs.US,ncbi.public	SRX7628717	Illumina MiSeq	PAIRED	other	GENOMIC	Clostridium tetani	ILLUMINA	2020-02-15T00:00:00Z	GSM4284348	SRP244708																	Astrain					GSM4284348		bacterial cells
SRR11286169	FALSE	257471	256402	WGS	89	82960904689	PRJNA611920	SAMN14352185	47168705511	UNIVERSITAT POMPEU FABRA	public	sra	gs,s3,ncbi	s3.us-east-1,ncbi.public,gs.US	SRX7891892	BGISEQ-500	SINGLE	RANDOM	GENOMIC	Panthera leo leo	BGISEQ	2020-03-18T00:00:00Z	Pleo_Sudan	SRP252346	Pleo_Sudan															Model organism or animal				Sudan1	Bone/Hair
SRR11514069	FALSE	258129	258129	WGS	257	2007149772	PRJNA623948	SAMN14562499	703552238	PURDUE UNIVERSITY	public	sra,fastq	s3,ncbi,gs	ncbi.public,s3.us-east-1,gs.US	SRX8085756	Illumina NovaSeq 6000	PAIRED	RT-PCR	GENOMIC	Cyrtonyx montezumae	ILLUMINA	2020-09-01T00:00:00Z	E8447	SRP255774	E8447_PE													USA	North America	Model organism or animal		USA:Texas		Roadkill #12	Wing Muscle
SRR11514077	FALSE	896761	896761	WGS	298	2114118056	PRJNA623948	SAMN14562492	840627731	PURDUE UNIVERSITY	public	sra,fastq	ncbi,gs,s3	s3.us-east-1,gs.US,ncbi.public	SRX8085748	Illumina NovaSeq 6000	PAIRED	RT-PCR	GENOMIC	Cyrtonyx montezumae	ILLUMINA	2020-09-01T00:00:00Z	E8436	SRP255774	E8436_PE													USA	North America	Model organism or animal		USA:Texas		Roadkill #5	Wing Muscle
SRR11679560	FALSE	1257834	1257834	WGS	100	5900647000	PRJNA607895	SAMN14333430	3371560983	UNIVERSITY OF COPENHAGEN	public	fastq,sra	s3,gs,ncbi	ncbi.public,gs.US,s3.us-east-1	SRX8240400	BGISEQ-500	PAIRED	PCR	GENOMIC	Mustela putorius	BGISEQ	2020-05-05T00:00:00Z	Mustela_putorius_DM7	SRP254083	DM7															Model organism or animal			2002	M7475	Tissue		55.305118 N 12.029756 E
SRR11735796	FALSE	2904666	2904666	RNA-Seq	51	450164046	PRJNA631247	SAMN14856619	148093158	GEO	public	fastq,sra	gs,ncbi,s3	s3.us-east-1,ncbi.public,gs.US	SRX8294656	Illumina HiSeq 2000	SINGLE	cDNA	TRANSCRIPTOMIC	Clostridium tetani	ILLUMINA	2020-07-31T00:00:00Z	GSM4524180	SRP260809																	strain A					GSM4524180		Bacterial culture
SRR11735797	FALSE	2836404	2836404	RNA-Seq	51	419065368	PRJNA631247	SAMN14856619	137963114	GEO	public	sra,fastq	ncbi,s3,gs	gs.US,s3.us-east-1,ncbi.public	SRX8294656	Illumina HiSeq 2000	SINGLE	cDNA	TRANSCRIPTOMIC	Clostridium tetani	ILLUMINA	2020-07-31T00:00:00Z	GSM4524180	SRP260809																	strain A					GSM4524180		Bacterial culture
SRR11735798	FALSE	2646481	2646481	RNA-Seq	51	413011974	PRJNA631247	SAMN14856618	137043550	GEO	public	fastq,sra	gs,ncbi,s3	ncbi.public,s3.us-east-1,gs.US	SRX8294657	Illumina HiSeq 2000	SINGLE	cDNA	TRANSCRIPTOMIC	Clostridium tetani	ILLUMINA	2020-07-31T00:00:00Z	GSM4524181	SRP260809																	strain A					GSM4524181		Bacterial culture
SRR11735799	FALSE	2918871	2918871	RNA-Seq	51	491361693	PRJNA631247	SAMN14856618	161724943	GEO	public	fastq,sra	ncbi,gs,s3	s3.us-east-1,ncbi.public,gs.US	SRX8294657	Illumina HiSeq 2000	SINGLE	cDNA	TRANSCRIPTOMIC	Clostridium tetani	ILLUMINA	2020-07-31T00:00:00Z	GSM4524181	SRP260809																	strain A					GSM4524181		Bacterial culture
SRR11735800	FALSE	2979561	2979561	RNA-Seq	51	418305468	PRJNA631247	SAMN14856617	139078676	GEO	public	sra,fastq	gs,s3,ncbi	s3.us-east-1,ncbi.public,gs.US	SRX8294658	Illumina HiSeq 2000	SINGLE	cDNA	TRANSCRIPTOMIC	Clostridium tetani	ILLUMINA	2020-07-31T00:00:00Z	GSM4524182	SRP260809																	strain A					GSM4524182		Bacterial culture
SRR11735801	FALSE	2942630	2942630	RNA-Seq	51	399260385	PRJNA631247	SAMN14856617	133212413	GEO	public	sra,fastq	s3,gs,ncbi	ncbi.public,s3.us-east-1,gs.US	SRX8294658	Illumina HiSeq 2000	SINGLE	cDNA	TRANSCRIPTOMIC	Clostridium tetani	ILLUMINA	2020-07-31T00:00:00Z	GSM4524182	SRP260809																	strain A					GSM4524182		Bacterial culture
SRR11735802	FALSE	3258853	3258853	RNA-Seq	51	456285423	PRJNA631247	SAMN14856616	150987798	GEO	public	sra,fastq	s3,gs,ncbi	ncbi.public,s3.us-east-1,gs.US	SRX8294659	Illumina HiSeq 2000	SINGLE	cDNA	TRANSCRIPTOMIC	Clostridium tetani	ILLUMINA	2020-07-31T00:00:00Z	GSM4524183	SRP260809																	strain A					GSM4524183		Bacterial culture
SRR11735803	FALSE	2756651	2756651	RNA-Seq	51	421326402	PRJNA631247	SAMN14856616	140288693	GEO	public	fastq,sra	s3,gs,ncbi	ncbi.public,gs.US,s3.us-east-1	SRX8294659	Illumina HiSeq 2000	SINGLE	cDNA	TRANSCRIPTOMIC	Clostridium tetani	ILLUMINA	2020-07-31T00:00:00Z	GSM4524183	SRP260809																	strain A					GSM4524183		Bacterial culture
SRR1238558	TRUE	59831	58908	WGS	202	16242128554	PRJNA244165	SAMN02727818	10773758069	UNIVERSITY OF TUEBINGEN	public	fastq,sra	s3,gs,ncbi	gs.US,ncbi.public,s3.us-east-1	SRX517162	Illumina HiSeq 2000	PAIRED	Hybrid Selection	METAGENOMIC	Mycobacterium tuberculosis	ILLUMINA	2014-08-15T00:00:00Z	Sample 54	SRP041177	sample 54													Peru	South America	Microbe\, viral or environmental	PCTB54	Peru: Chiribaya Alta	missing
SRR1238559	TRUE	204064	202099	WGS	202	10285092802	PRJNA244165	SAMN02727821	6867999506	UNIVERSITY OF TUEBINGEN	public	fastq,sra	s3,gs,ncbi	gs.US,s3.us-east-1,ncbi.public	SRX517245	Illumina HiSeq 2000	PAIRED	Hybrid Selection	METAGENOMIC	Mycobacterium tuberculosis	ILLUMINA	2014-08-15T00:00:00Z	Sample 64	SRP041177	sample 64													Peru	South America	Microbe\, viral or environmental	PCTB64	Peru: El Yaral	missing
SRR12514567	FALSE	30596	30596	WGS	302	153050923676	PRJNA658430	SAMN15870422	58752257702	UNIVERSITY OF ALBERTA	public	fastq,sra	gs,s3,ncbi	s3.us-east-1,ncbi.public,gs.US	SRX9005215	HiSeq X Ten	PAIRED	RANDOM	GENOMIC	Bison bison athabascae	ILLUMINA	2020-10-06T00:00:00Z	W10	SRP278728	W10															Model organism or animal					Turbinates
SRR12518567	FALSE	23153	23079	WGS	302	4888615638	PRJNA607895	SAMN15375901	1890912819	UNIVERSITY OF COPENHAGEN	public	fastq,sra	s3,ncbi,gs	gs.US,ncbi.public,s3.us-east-1	SRX9009357	Illumina HiSeq 4000	PAIRED	PCR	GENOMIC	Pusa hispida	ILLUMINA	2020-08-26T00:00:00Z	Pusa_hispida_DM1114	SRP254083	DM1114															Model organism or animal			1994	M1228	Bone
SRR1298752	TRUE	65957	64369	WGS	202	1682692926	PRJNA246597	SAMN02799091	1075681854	STANFORD UNIVERSITY	public	sra,fastq	ncbi,s3,gs	gs.US,s3.us-east-1,ncbi.public	SRX552934	Illumina HiSeq 2500	PAIRED	RANDOM	METAGENOMIC	Homo sapiens	ILLUMINA	2014-06-02T00:00:00Z	NA42	SRP042225	NA42													Peru	South America	MIMS.me,MIGS/MIMS/MIMARKS.miscellaneous		Peru: Laguna de los Condores	2012				6Â¡ 50' 55.7088'' S 77Â¡ 41' 52.7604'' W
SRR1314212	TRUE	27740	27214	WGS	202	4535663964	PRJNA246597	SAMN02799089	2925363296	STANFORD UNIVERSITY	public	sra,fastq	s3,ncbi,gs	gs.US,ncbi.public,s3.us-east-1	SRX560684	Illumina HiSeq 2500	PAIRED	Hybrid Selection	METAGENOMIC	Homo sapiens	ILLUMINA	2014-06-04T00:00:00Z	NA40	SRP042225	NA40													Peru	South America	MIMS.me,MIGS/MIMS/MIMARKS.miscellaneous		Peru: Laguna de los Condores	2012				6Â¡ 50' 55.7088'' S 77Â¡ 41' 52.7604'' W
SRR1314214	TRUE	95123	92823	WGS	202	3783536154	PRJNA246597	SAMN02799091	2436661566	STANFORD UNIVERSITY	public	sra,fastq	ncbi,s3,gs	gs.US,ncbi.public,s3.us-east-1	SRX560687	Illumina HiSeq 2500	PAIRED	Hybrid Selection	METAGENOMIC	Homo sapiens	ILLUMINA	2014-06-04T00:00:00Z	NA42	SRP042225	NA42													Peru	South America	MIMS.me,MIGS/MIMS/MIMARKS.miscellaneous		Peru: Laguna de los Condores	2012				6Â¡ 50' 55.7088'' S 77Â¡ 41' 52.7604'' W
SRR13638428	FALSE	118114	118114	AMPLICON	300	7154246400	PRJNA699624	SAMN17804120	2354399444	HAINAN UNIVERSITY	public	fastq,sra	gs,ncbi,s3	gs.US,s3.us-east-1,ncbi.public	SRX10035659	Illumina HiSeq 1000	PAIRED	PCR	OTHER	food metagenome	ILLUMINA	2021-02-05T00:00:00Z	A36_FVE	SRP304852	A36_FVE													uncalculated	uncalculated	Metagenome or environmental		not collected	not collected				not collected
SRR2043990	FALSE	245064	245064	AMPLICON	598	9749743668	PRJNA285034	SAMN03734547	6751296779	SINTEF MATERIALS AND CHEMISTRY	public	fastq,sra	gs,ncbi,s3	gs.US,ncbi.public,s3.us-east-1	SRX1042088	Illumina MiSeq	PAIRED	PCR	METAGENOMIC	sludge metagenome	ILLUMINA	2016-05-29T00:00:00Z	FB-T11	SRP058835	FB-T11													Denmark	Europe	Metagenome or environmental		Denmark:Hjortekaerbakken 12\, 2800 Kongens Lyngby	2015-03-04				55.80217 N 12.53884 E
SRR3536617	FALSE	375038	375018	RNA-Seq	200	5630257600	PRJNA321862	SAMN05004927	3990932791	UNIVERSITY OF QUEENSLAND	public	fastq,sra	s3,ncbi,gs	s3.us-east-1,gs.US,ncbi.public	SRX1770119	Illumina HiSeq 2500	PAIRED	unspecified	TRANSCRIPTOMIC	Setaria italica	ILLUMINA	2016-06-17T00:00:00Z	MGTGGCC	SRP075284	UQ-Sitalica-Maturation													Australia	Oceania	Plant		Australia: Brisbane		Yugu1	Phytomer: leaf\, stem node and internode
SRR3536624	FALSE	57428	57428	RNA-Seq	200	6167605400	PRJNA321862	SAMN05004927	4375351263	UNIVERSITY OF QUEENSLAND	public	sra,fastq	s3,ncbi,gs	s3.us-east-1,ncbi.public,gs.US	SRX1770119	Illumina HiSeq 2500	PAIRED	unspecified	TRANSCRIPTOMIC	Setaria italica	ILLUMINA	2016-06-17T00:00:00Z	MGTGGCC	SRP075284	UQ-Sitalica-Maturation													Australia	Oceania	Plant		Australia: Brisbane		Yugu1	Phytomer: leaf\, stem node and internode
SRR3536640	FALSE	46381	46381	RNA-Seq	200	5611554800	PRJNA321862	SAMN05004927	3990668061	UNIVERSITY OF QUEENSLAND	public	sra,fastq	s3,ncbi,gs	s3.us-east-1,gs.US,ncbi.public	SRX1770119	Illumina HiSeq 2500	PAIRED	unspecified	TRANSCRIPTOMIC	Setaria italica	ILLUMINA	2016-06-17T00:00:00Z	MGTGGCC	SRP075284	UQ-Sitalica-Maturation													Australia	Oceania	Plant		Australia: Brisbane		Yugu1	Phytomer: leaf\, stem node and internode
SRR3536722	FALSE	35072	35072	RNA-Seq	200	6157921000	PRJNA321862	SAMN05004927	4375490018	UNIVERSITY OF QUEENSLAND	public	fastq,sra	s3,gs,ncbi	gs.US,s3.us-east-1,ncbi.public	SRX1770119	Illumina HiSeq 2500	PAIRED	unspecified	TRANSCRIPTOMIC	Setaria italica	ILLUMINA	2016-06-17T00:00:00Z	MGTGGCC	SRP075284	UQ-Sitalica-Maturation													Australia	Oceania	Plant		Australia: Brisbane		Yugu1	Phytomer: leaf\, stem node and internode
SRR3536745	FALSE	66818	66818	RNA-Seq	200	5187623200	PRJNA321862	SAMN05004927	3677822824	UNIVERSITY OF QUEENSLAND	public	sra,fastq	s3,ncbi,gs	gs.US,s3.us-east-1,ncbi.public	SRX1770119	Illumina HiSeq 2500	PAIRED	unspecified	TRANSCRIPTOMIC	Setaria italica	ILLUMINA	2016-06-17T00:00:00Z	MGTGGCC	SRP075284	UQ-Sitalica-Maturation													Australia	Oceania	Plant		Australia: Brisbane		Yugu1	Phytomer: leaf\, stem node and internode
SRR3536772	FALSE	26168	26168	RNA-Seq	200	6330708400	PRJNA321862	SAMN05004927	4494449789	UNIVERSITY OF QUEENSLAND	public	fastq,sra	s3,ncbi,gs	s3.us-east-1,gs.US,ncbi.public	SRX1770119	Illumina HiSeq 2500	PAIRED	unspecified	TRANSCRIPTOMIC	Setaria italica	ILLUMINA	2016-06-17T00:00:00Z	MGTGGCC	SRP075284	UQ-Sitalica-Maturation													Australia	Oceania	Plant		Australia: Brisbane		Yugu1	Phytomer: leaf\, stem node and internode
SRR4039073	FALSE	87628	87628	RNA-Seq	600	1538897400	PRJNA339203	SAMN05583624	851908860	EA 4678 CIDAM	public	sra,fastq	ncbi,s3,gs	ncbi.public,s3.us-east-1,gs.US	SRX2030185	Illumina MiSeq	PAIRED	size fractionation	METATRANSCRIPTOMIC	human gut metagenome	ILLUMINA	2016-08-24T00:00:00Z	HUP5	SRP082261	HUP5													France	Europe	Metagenome or environmental		France	missing				not applicable
SRR4039074	FALSE	104115	104115	RNA-Seq	600	1564733400	PRJNA339203	SAMN05583622	872377152	EA 4678 CIDAM	public	fastq,sra	gs,ncbi,s3	ncbi.public,gs.US,s3.us-east-1	SRX2030186	Illumina MiSeq	PAIRED	size fractionation	METATRANSCRIPTOMIC	human gut metagenome	ILLUMINA	2016-08-24T00:00:00Z	HUP6	SRP082261	HUP6													France	Europe	Metagenome or environmental		France	missing				not applicable
SRR4090978	FALSE	4137232	4136893	WGS	300	1303393800	PRJNA245565	SAMN02745112	764077298	JGI	public	fastq,sra	ncbi,s3,gs	s3.us-east-1,ncbi.public,gs.US	SRX2061424	Illumina HiSeq 2000	PAIRED	RANDOM	GENOMIC	Clostridium tetani	ILLUMINA	2016-08-29T00:00:00Z	1035993	SRP083233	XZOT													United Kingdom	Europe	MIGS.ba	ATCC 19406	United Kingdom:London\, United Kingdom	not collected				not collected
SRR4228321	FALSE	1074331	1062364	WGS	302	1825766066	PRJNA323311	SAMN05216497	896964350	JGI	public	fastq,sra	gs,s3,ncbi	gs.US,s3.us-east-1,ncbi.public	SRX2155618	Illumina HiSeq 2500	PAIRED	RANDOM	GENOMIC	Clostridium cochlearium	ILLUMINA	2016-09-09T00:00:00Z	Gp0127383	SRP087864	AUHXX													uncalculated	uncalculated	MIGS.ba	NLAE-zl-C224	missing	not collected				missing
SRR5047069	TRUE	32081	31510	WGS	75	494597550	PRJNA354503	SAMN06046901	318596469	INSTITUTE OF BIOORGANIC CHEMISTRY, POLISH ACADEMY OF SCIENCIES	public	contigs,fastq,sra	s3,ncbi,gs	gs.US,ncbi.public,s3.us-east-1	SRX2369679	Illumina Genome Analyzer II	SINGLE	RANDOM	GENOMIC	Homo sapiens	ILLUMINA	2016-11-24T00:00:00Z	PCA0162	SRP093814	PCA0162															Human				missing	teeth
SRR5169887	TRUE	25235	24775	OTHER	71	835985760	PRJNA353635	SAMN05991104	531816018	SRA	public	fastq,sra	ncbi,s3,gs	s3.us-east-1,gs.US,ncbi.public	SRX2486336	Illumina HiSeq 2500	PAIRED	Hybrid Selection	GENOMIC	Homo sapiens	ILLUMINA	2017-02-23T00:00:00Z	Individual burial H3661	SRP094965	H3661_merged2															Human				Individual burial H3661\, Room 33\, Pueblo Bonito\, New Mexico	tooth
SRR5169888	TRUE	52482	51556	OTHER	150	2116559700	PRJNA353635	SAMN05991104	1398462793	SRA	public	fastq,sra	gs,s3,ncbi	s3.us-east-1,gs.US,ncbi.public	SRX2486337	Illumina HiSeq 2500	PAIRED	Hybrid Selection	GENOMIC	Homo sapiens	ILLUMINA	2017-02-23T00:00:00Z	Individual burial H3661	SRP094965	H3661_seperated2															Human				Individual burial H3661\, Room 33\, Pueblo Bonito\, New Mexico	tooth
SRR6192931	FALSE	54585	52447	WGS	200	145327788400	PRJNA411766	SAMN07792326	97850659775	BGI	public	sra,fastq	s3,ncbi,gs	s3.us-east-1,gs.US,ncbi.public	SRX3302887	Illumina HiSeq 2000	PAIRED	other	GENOMIC	Physeter catodon	ILLUMINA	2018-10-09T00:00:00Z	SW-MG-bd	SRP119105	CL100037253_L01															Model organism or animal	not applicable			not applicable	blood
SRR6192932	FALSE	60515	58144	WGS	200	140605637600	PRJNA411766	SAMN07807119	94711728128	BGI	public	fastq,sra	ncbi,gs,s3	ncbi.public,gs.US,s3.us-east-1	SRX3302888	Illumina HiSeq 2000	PAIRED	other	GENOMIC	Physeter catodon	ILLUMINA	2018-10-09T00:00:00Z	SW-MG-bd1	SRP119105	CL100039008_L02															Model organism or animal	not applicable			not applicable	blood
SRR8066613	FALSE	52976	51896	WGS	202	83925397530	PRJNA496590	SAMN10246099	36776290423	UNIVERSITY OF COPENHAGEN	public	sra,fastq	s3,gs,ncbi	ncbi.public,gs.US,s3.us-east-1	SRX4894946	Illumina HiSeq 2500	PAIRED	RANDOM	GENOMIC	Canis rufus	ILLUMINA	2018-10-19T00:00:00Z	RedWolf_RW3	SRP165926	RedWolf_RW3													USA	North America	Model organism or animal	not applicable	USA: Texas\, rough location of capture zone for founders	2004-06-01		muscle		29.939 N 94.6539 W
SRR8354321	FALSE	1489342	1469989	WGS	262	131915637336	PRJNA510797	SAMN10615273	57564026775	NORTHWEST A&F UNIVERSITY	public	sra,fastq	gs,ncbi,s3	ncbi.public,gs.US,s3.us-east-1	SRX5165185	HiSeq X Ten	PAIRED	RANDOM	GENOMIC	Capra hircus	ILLUMINA	2020-07-12T00:00:00Z	GTM03	SRP173930	GTM03_ID													China	Asia	Model organism or animal		China:Tianxi\,Henan		GTM03	bone
SRR8354324	FALSE	47639	46963	WGS	258	12314916478	PRJNA510797	SAMN10615276	5036371294	NORTHWEST A&F UNIVERSITY	public	fastq,sra	s3,gs,ncbi	ncbi.public,gs.US,s3.us-east-1	SRX5165182	HiSeq X Ten	PAIRED	RANDOM	GENOMIC	Capra hircus	ILLUMINA	2020-07-12T00:00:00Z	GTM08	SRP173930	GTM08_ID													China	Asia	Model organism or animal		China:Tianxi\,Henan		GTM08	bone
SRR8354325	FALSE	120942	119610	WGS	262	12099963128	PRJNA510797	SAMN10615275	5079458067	NORTHWEST A&F UNIVERSITY	public	fastq,sra	s3,ncbi,gs	s3.us-east-1,ncbi.public,gs.US	SRX5165181	HiSeq X Ten	PAIRED	RANDOM	GENOMIC	Capra hircus	ILLUMINA	2020-07-12T00:00:00Z	GTM06	SRP173930	GTM06_ID													China	Asia	Model organism or animal		China:Tianxi\,Henan		GTM06	bone
SRR8552510	FALSE	28617	28458	WGA	202	6946082090	PRJNA508503	SAMN10884366	3825744653	ARIZONA STATE UNIVERSITY	public	sra,fastq	s3,ncbi,gs	gs.US,s3.us-east-1,ncbi.public	SRX5354306	Illumina HiSeq 2500	PAIRED	PCR	GENOMIC	Pan troglodytes schweinfurthii	ILLUMINA	2019-11-01T00:00:00Z	7057_dentin_exome2_run1	SRP184784	7057 dentin exome 2 run 1															Model organism or animal	not applicable			not applicable	dentin
SRR8552526	FALSE	37820	37436	WGA	202	2790304982	PRJNA508503	SAMN10884365	1604135317	ARIZONA STATE UNIVERSITY	public	fastq,sra	gs,ncbi,s3	ncbi.public,gs.US,s3.us-east-1	SRX5354290	Illumina HiSeq 2500	PAIRED	PCR	GENOMIC	Pan troglodytes schweinfurthii	ILLUMINA	2019-11-01T00:00:00Z	7057_dentin_exome1	SRP184784	7057 dentin exome 1															Model organism or animal	not applicable			not applicable	dentin
SRR9680058	FALSE	36829	36829	RNA-Seq	126	1591954434	PRJNA552202	SAMN12246545	866960039	UNIVERSITY OF BASEL	public	fastq,sra	ncbi,s3,gs	gs.US,s3.us-east-1,ncbi.public	SRX6440401	Illumina HiSeq 2500	SINGLE	unspecified	TRANSCRIPTOMIC	Boulengerochromis microlepis	ILLUMINA	2020-11-02T00:00:00Z	Boumic_JCF2_GYI8_BR_M	SRP214209	Boumic_JCF2_GYI8_BR_M															Model organism or animal	not applicable			not applicable	brain
SRR9688927	FALSE	72413	72413	RNA-Seq	126	1590720642	PRJNA552202	SAMN12246500	809457096	UNIVERSITY OF BASEL	public	sra,fastq	s3,gs,ncbi	ncbi.public,gs.US,s3.us-east-1	SRX6448400	Illumina HiSeq 2500	SINGLE	unspecified	TRANSCRIPTOMIC	Bathybates graueri	ILLUMINA	2020-11-02T00:00:00Z	Batgra_LNB5_MBD3_BR_M	SRP214209	Batgra_LNB5_MBD3_BR_M															Model organism or animal	not applicable			not applicable	brain
SRR9898505	TRUE	37264	37116	Targeted-Capture	76	1035283171	PRJNA557308	SAMN12394113	414824399	ARIZONA STATE UNIVERSITY	public	sra,fastq	ncbi,s3,gs	ncbi.public,s3.us-east-1,gs.US	SRX6650428	Illumina HiSeq 2500	PAIRED	other	GENOMIC	Homo sapiens	ILLUMINA	2019-11-12T00:00:00Z	PC-119-WGE	SRP217286	PC-119-WGE															Human				PC-119-WGE	dentine
[truncated: 100 more columns]

## Sheet: Supp. Data 2
BioSample ID	SRA Run IDs	Sample Name (Hodgins et al.)	Associated Publication	Original Sample Name	Burial Type	Targeted-Capture	UDG treatment	Tissue Sampled	Archaeological Site	Estimated latitude	Estimated longitude	Time Period (approx.)	Est. Midpoint date (CE/BCE)	Clade	% chromosome coverage from mapped reads (1X) (see Supp. Data 17)	% chromosome coverage from mapped reads (5X) (see Supp. Data 17)	ANI to E88 (snippy alignment)	pyDamageLevel (acBins)	mapDamageLevel (acBins)	mapDamageLevel-mtDNA	Completeness	Contamination	SH	Contamination * SH	genome_size_bp	Mean % per-base homogeneity
SAMD00041000	DRR046398, DRR046399, DRR046400, DRR046401, DRR046402, DRR046403, DRR046404, DRR046405	Sanganji-A1-Tooth	https://pubmed.ncbi.nlm.nih.gov/27581845/	Sanganji_131421-3_A1	Regular Inhumation	N	N	tooth; Left M2	Sanganji Shell Mound	37.87	140.91	2994 ± 19 BP	-1044	2	93.7061	90.9845	0.972076	0.048	0.0451467	0.292929	67.75	4.5	20	0.9	2210399	99.4993
SAMD00041001	DRR046408, DRR046409	Sanganji-A2-Tooth	https://pubmed.ncbi.nlm.nih.gov/27581845/	Sanganji_131421-3_A2	Regular Inhumation	N	N	tooth; Left M1	Sanganji Shell Mound	37.87	140.91	2994 ± 19 BP	-1044	2	94.2918	92.1621	0.972254	0.036	0.035455	0.237482	75.69	9.71	48.48	4.70741	2449611	99.545
SAMEA103957995	ERR1937833	Deir-Rifeh-KNIII-Tooth	https://doi.org/10.1016/j.jasrep.2017.12.025	KNIII	Mummy	Y	N	second left mandibular molar	Deir Rifeh Cemetery	27.0976	31.207	1985–1773 BCE	-1879	?	74.1619	63.0294	ND	0.038	0.0485232	0.122165	0	0	0	0	38312	99.743
SAMEA103971604	ERR1937835	Deir-Rifeh-KNII-Tooth	https://doi.org/10.1016/j.jasrep.2017.12.025	KNII	Mummy	N	N	third left molar	Deir Rifeh Cemetery	27.0976	31.207	1985–1773 BCE	-1879	?	82.667	73.4457	ND	0.041	0.0448775	0	0	0	0	0	27800	99.6672
SAMEA104233049	ERR2112574, ERR2112575, ERR2112576, ERR2112577	Augsburg-Tooth	https://doi.org/10.1016/j.cub.2017.10.025	1343UnTal85	Regular Inhumation	N	Y (half)	Tooth	Augsburg-Haunstetten	48.3101	10.9218	4203 BP	-2253	X	73.508	69.6025	0.90889	0.181	0.17918	0.143448	53.92	4.11	8.33	0.342363	1046067	99.8312
SAMEA104281219	ERR2112081	Tenerife-011-Tooth	https://pubmed.ncbi.nlm.nih.gov/29107554/	gun011	Regular Inhumation	N	N	cementum-rich root tip of the teeth	Tenerife	28.2916	-16.6291	791.5 CE	791.5	2	79.2344	32.4659	0.967805	0.1	0.0810988	0.179029	4.07	0.02	0	0	196880	99.6033
SAMEA104281220	ERR2111944	Tenerife-004-Tooth	https://pubmed.ncbi.nlm.nih.gov/29107554/	gun004	Regular Inhumation	N	N	cementum-rich root tip of the teeth	Tenerife	28.2916	-16.6291	NA	NA	2	92.8116	89.8445	0.972393	0.028	0.0266133	0.120641	96.89	4.16	70	2.912	2789900	99.7671
SAMEA104281221	ERR2111945, ERR2111946, ERR2111947, ERR2111948, ERR2111949, ERR2111950, ERR2111951	GranCanaria-005-Tooth	https://pubmed.ncbi.nlm.nih.gov/29107554/	gun005	Regular Inhumation	N	N	cementum-rich root tip of the teeth	Gran Canaria	27.9202	-15.5474	956 CE	956	1B	92.1896	77.292	0.995273	0.083	0.0842932	0.256857	57.39	8.64	20.83	1.79971	1769810	99.5921
SAMEA104281224	ERR2112074, ERR2112075, ERR2112076, ERR2112077, ERR2112078, ERR2112079, ERR2112080	GranCanaria-008-Tooth	https://pubmed.ncbi.nlm.nih.gov/29107554/	gun008	Regular Inhumation	N	N	cementum-rich root tip of the teeth	Gran Canaria	27.9202	-15.5474	935.5 CE	935.5	Y	90.066	76.5335	0.919144	0.039	0.0393369	0.115644	74.12	0.47	0	0	2245183	99.7897
SAMEA104281225	ERR2112091	Tenerife-012-Tooth	https://pubmed.ncbi.nlm.nih.gov/29107554/	gun012	Regular Inhumation	N	N	cementum-rich root tip of the teeth	Tenerife	28.2916	-16.6291	621 CE	621	2	69.5896	12.6086	0.969299	0.098	0.109215	0.203818	9.55	0	0	0	338453	99.8436
SAMEA104281226	ERR2112098	Tenerife-013-Tooth	https://pubmed.ncbi.nlm.nih.gov/29107554/	gun013	Regular Inhumation	N	N	cementum-rich root tip of the teeth	Tenerife	28.2916	-16.6291	NA	NA	2	92.2347	79.3269	0.972461	0.056	0.0559286	0.213971	92.22	6.71	45.45	3.0497	2650966	99.7324
SAMEA104402285	ERR2204614	Tepos_35-Tooth	https://pubmed.ncbi.nlm.nih.gov/29335577/	Tepos_35; individual 35	Regular Inhumation	Y	Y	pulp chamber of teeth	Teposcolula-Yucundaa; Mixteca Alta region, Oaxaca, Mexico	17.5025	-97.4675	1545-1550 CE	1547.5	?	58.0665	18.4349	ND	0.005	0.00534759	0.00435053	0	0	0	0	6625	99.7663
SAMEA104441581	ERR2225784	Cueva_de_los_Lagos-Tooth	https://pubmed.ncbi.nlm.nih.gov/29531053/	esp005, CL1	Regular Inhumation	N	N	tooth	Cueva_de_los_Lagos-Tooth	41.9625	-1.9937	Late Bronze Age	-1450	X	90.6006	76.3082	0.911435	0.108	0.110469	0.245148	37.37	0.31	0	0	713422	99.3998
SAMEA104548853	ERR2270785	Yámana-Tooth	https://pubmed.ncbi.nlm.nih.gov/29632188/	IPY10	Regular Inhumation	N	N	tooth	Yámana	-54.9333	-67.6167	895–725 BP	1140	X	72.0463	65.7172	0.904344	0.067	0.0675077	0.0808877	45.11	0.62	0	0	686525	99.5204
SAMEA2810266	ERR651004	Vác-Mummy-Tissue	https://pubmed.ncbi.nlm.nih.gov/25848958/	92-A1	Mummy	N	N	left chest extract	Vác, Hungary	47.7842	19.1352	1787 CE	1787	X	54.8615	9.0401	0.910224	0.001	0.00169656	0	36.83	1.24	66.67	0.826708	782556	99.8517
SAMEA3486783	ERR966294, ERR966295, ERR966296, ERR966297, ERR966298, ERR966302, ERR966303, ERR966304, ERR966305, ERR966306, ERR966307, ERR966312, ERR966313	Chinchorro-Mummy-Bone	https://pubmed.ncbi.nlm.nih.gov/26198033/	Chinchorro	Mummy	N	N	bone	Maderas Enco	-18.4783	-70.3126	5922-5756 BP	-3889	1H	94.0817	92.6354	0.983488	0.061	0.0601281	0.174031	63.06	10.99	36	3.9564	2365374	99.0256
SAMEA3486793	ERR966426	Pericues-BC28-Bone	https://pubmed.ncbi.nlm.nih.gov/26198033/	Pericues BC28	Regular Inhumation	N	N	bone	Piedra Gorda	23.6	-109.6	800-300 BP	1400	?	47.9694	29.8678	ND	0.166	0.16808	0.262376	0	0	0	0	25811	99.7792
SAMEA3713711	ERR1193532	Marseille-Tooth	https://pubmed.ncbi.nlm.nih.gov/26795402/	OBS107	Regular Inhumation	Y	Y	teeth	l’Observance in Marseille, France	43.2965	5.3698	1720-1722 CE	1721	X	67.6725	52.9045	0.906341	0.005	0.00470726	0.00222222	46.81	4.04	11.11	0.448844	790813	99.8139
SAMEA3937653	ERR1368878	Barcelona-3031-Tooth	https://pubmed.ncbi.nlm.nih.gov/27281573/	Barcelona3031	Regular Inhumation	Y	Y	tooth	Saints Màrtirs Just i Pastor, Barcelona, Spain	41.3874	2.1686	1300–1420 cal AD	1360	?	64.4787	13.427	ND	0.058	0.0289855	0.00334076	0	0	0	0	10565	99.8514
SAMEA5054093	ERR2862150, ERR2862151	SLC-France-Tooth	https://pubmed.ncbi.nlm.nih.gov/30478041/	SLC1006; Saint-Laurent-de-la-Cabrerisse	Regular Inhumation	Y	N	teeth	Saint-Laurent-de-la-Cabrerisse	43.0845	2.7007	1348 CE	1348	2	79.0795	50.1269	0.964333	0.179	0.176542	0.303463	41.25	6.77	42.86	2.90162	1001001	99.2599
SAMEA5764555	ERR3426230	Karolva-Tooth	https://pubmed.ncbi.nlm.nih.gov/31594508/	kar1	Regular Inhumation	N	N	one maxillary tooth (M3 sin)	Karlova, Tartu, Estonia	58.3715	26.7329	2440–2140 BCE	-2290	X	74.7156	65.3104	0.909691	0.07	0.0659343	0.187832	50.8	4.16	44.44	1.8487	1081222	98.9812
SAMEA5847426	ERR4375049	Abusir1655-Tooth	https://pubmed.ncbi.nlm.nih.gov/32859198/	Abusir1655t	Mummy	N	N	tooth	Abusir el-Meleq, Middle Egypt	29.9	31.2	cal BC 1211-1126	-1168.5	1	92.4348	68.1467	0.996621	0.027	0.0263588	0.111111	89.57	5.25	47.62	2.50005	2273596	99.8721
SAMEA5847432	ERR4374869	Abusir1595-Tooth	https://pubmed.ncbi.nlm.nih.gov/32859198/	Abusir1595t	Mummy	N	N	tooth	Abusir el-Meleq, Middle Egypt	29.9	31.2	cal BC 975-905	-940	1	91.1219	58.1431	0.997066	0.021	0.0218694	0	81.68	7.83	22.22	1.73983	2244347	99.881
SAMEA5847472	ERR4375137	Abusir1668-Tooth	https://pubmed.ncbi.nlm.nih.gov/32859198/	Abusir1668t	Mummy	N	N	tooth	Abusir el-Meleq, Middle Egypt	29.9	31.2	cal BC 357-206	-281.5	2	92.3662	81.1243	0.975069	0.057	0.0555252	0.333333	89.11	6.02	28.57	1.71991	2654226	99.8767
SAMEA5847473	ERR4375141	Abusir1671-Tooth	https://pubmed.ncbi.nlm.nih.gov/32859198/	Abusir1671t	Mummy	N	N	tooth	Abusir el-Meleq, Middle Egypt	29.9	31.2	cal BC 156-53	-104.5	1F	92.3906	88.6611	0.994398	0.052	0.0515795	0	96.66	4.21	36.36	1.53076	2701775	99.8654
SAMEA5847501	ERR4374914	Abusir1607-Tooth	https://pubmed.ncbi.nlm.nih.gov/32859198/	Abusir1607t	Mummy	N	N	tooth	Abusir el-Meleq, Middle Egypt	29.9	31.2	cal AD 26-81	53.5	1	81.7855	22.7444	ND	0.046	0.0414673	0	6.58	0	0	0	246776	99.5744
SAMEA6490841	ERR3828670	Dacaozi-Tooth	https://pubmed.ncbi.nlm.nih.gov/32483115/	DCZM17IV	Regular Inhumation	N	N	teeth	Dacaozi site; Pingan county, Qinghai province.	36.5003	102.109	50-150 CE	100	1	91.1712	77.8571	0.994303	0.071	0.071048	0.147231	63.88	4.99	15.38	0.767462	1823083	99.7189
SAMEA6502100	ERR3841646	Riga_Cemetery-Tooth	https://pubmed.ncbi.nlm.nih.gov/32884081/	G701	Regular Inhumation	Y	Y (half)	tooth	Riga, Latvia	56.958	24.1216	1601-1657 AD	1629	X	76.5055	69.8585	0.908435	0.058	0.0572537	0.0444079	37.68	0	0	0	946737	99.6914
SAMEA6661722	ERR4017942	Chincha-UC12-12-Tooth	https://pubmed.ncbi.nlm.nih.gov/32661160/	UC12-12	Regular Inhumation	N	Y (partial)	tooth (molar)	Chincha, Peru	-13.4762	-76.0167	1415–1630 AD	1522.5	1H	93.7839	83.2407	0.984898	0.019	0.0174404	0.0422799	94.69	9.53	36.11	3.44128	2731604	99.7658
SAMEA6661724	ERR4017944	Chincha-UC12-24-Tooth	https://pubmed.ncbi.nlm.nih.gov/32661160/	UC12-24	Regular Inhumation	N	Y (partial)	tooth (molar)	Chincha, Peru	-13.4762	-76.0167	1450–1640 AD	1545	1H	94.1506	87.6544	0.984122	0.03	0.0302636	0.0489348	78.96	7.8	59.09	4.60902	2467769	99.1087
SAMEA6661726	ERR4017946	Chincha-UC8-8168-Tooth	https://pubmed.ncbi.nlm.nih.gov/32661160/	UC8-8168	Regular Inhumation	N	Y (partial)	tooth (molar)	Chincha, Peru	-13.4772	-76.0253	1490–1805 AD	1647.5	1H	91.8392	70.8887	0.985186	0.018	0.0171914	0.0505767	75.66	9.17	19.23	1.76339	2129550	99.8606
SAMN02727818	SRR1238558	Chiribaya_Alta-Bone	https://pubmed.ncbi.nlm.nih.gov/25141181/	sample 54	Regular Inhumation	Y	Y	archaeological bone sample	Chiribaya Alta, Cemetery 1	-17.6357	-71.2937	1028-1224 AD	1126	1H	75.304	37.1196	0.977461	0.023	0.0229961	0.0285714	2.79	0	0	0	137612	99.3084
SAMN02727821	SRR1238559	El_Yaral-Bone	https://pubmed.ncbi.nlm.nih.gov/25141181/	sample 64	Regular Inhumation	Y	Y	archaeological bone sample	El Yaral, Cemetery 2	-17.1494	-70.9244	1158-1266 AD	1212	1H	81.6911	54.6812	0.98575	0.023	0.0215924	0.1	55.91	5.25	15.38	0.80745	1372269	99.859
SAMN02799089	SRR1314212	Peru-NA40-Bone	https://pubmed.ncbi.nlm.nih.gov/24568772/	NA40	Mummy	Y	N	human bone	Laguna de los Condores, Peru	-6.8488	-77.698	1000–1500 AD	1250	1H	28.2801	11.6729	0.982657	0.024	0.0193165	0.0377819	5.15	0	0	0	116555	99.9202
SAMN02799091	SRR1298752 (pre-capture), SRR1314214 (post-capture)	Peru-NA42-Bone	https://pubmed.ncbi.nlm.nih.gov/24568772/	NA42	Mummy	Both (mixed pre and post-capture)	N	human bone	Laguna de los Condores, Peru	-6.8488	-77.698	1000–1500 AD	1250	2	49.975	37.7582	0.972367	0.038	0.0206429	0.0746516	26.87	0.76	0	0	626642	99.9485
SAMN05991104	SRR5169887, SRR5169888	Pueblo_Bonito-Tooth	https://pubmed.ncbi.nlm.nih.gov/28221340/	Individual burial H3661	Regular Inhumation	Y	Y	tooth	Pueblo Bonito, New Mexico	36.0607	-107.962	990-1030 CE	1010	1H	78.1757	32.4796	0.985458	0.003	0.00685572	0.0912122	19.12	0.75	33.33	0.249975	512515	99.8954
SAMN06046901	SRR5047069	Gniezno-Tooth	https://pubmed.ncbi.nlm.nih.gov/28609785/	Gnie_2	Regular Inhumation	N	N	teeth	Gniezno, Wielkopolska	52.54	17.59	1000–1200 AD	1100	X	71.5582	58.9298	0.907861	0.147	0.147415	0.231434	49.86	2.35	50	1.175	929302	99.4096
SAMN12394113	SRR9898505	Punta_Candelero-Tooth	https://pubmed.ncbi.nlm.nih.gov/31710665/	PC-119-WGE	Regular Inhumation	Y	N	dentine	Punta Candelero	18.0911	-65.7893	851 (median CalAD)	851	1H	64.2552	11.9856	0.983814	0.146	0.146889	0.43302	20.29	0.64	0	0	377712	99.5698

## Sheet: Supp. Data 3
Taxon	Sanganji-A1-Tooth	Sanganji-A2-Tooth	Deir-Rifeh-KNIII-Tooth	Deir-Rifeh-KNII-Tooth	Augsburg-Tooth	Tenerife-011-Tooth	Tenerife-004-Tooth	GranCanaria-005-Tooth	GranCanaria-008-Tooth	Tenerife-012-Tooth	Tenerife-013-Tooth	Tepos_35-Tooth	Cueva_de_los_Lagos-Tooth	Yámana-Tooth	Vác-Mummy-Tissue	Chinchorro-Mummy-Bone	Pericues-BC28-Bone	Marseille-Tooth	Barcelona-3031-Tooth	SLC-France-Tooth	Karolva-Tooth	Abusir1655-Tooth	Abusir1595-Tooth	Abusir1668-Tooth	Abusir1671-Tooth	Abusir1607-Tooth	Dacaozi-Tooth	Riga_Cemetery-Tooth	Chincha-UC12-12-Tooth	Chincha-UC12-24-Tooth	Chincha-UC8-8168-Tooth	Chiribaya_Alta-Bone	El_Yaral-Bone	Peru-NA40-Bone	Peru-NA42-Bone	Pueblo_Bonito-Tooth	Gniezno-Tooth	Punta_Candelero-Tooth
'Sphingomonas ginsengisoli' Hoang et al. 2012																					2686
[Actinopolyspora] iraqiensis											7		672														709						31
[Brevibacterium] frigoritolerans																		3		581									3	2
[Clostridium] bolteae															62
[Clostridium] cellulosi											3
[Clostridium] clostridioforme														310	2
[Clostridium] dakarense	73	602			65	2117	226	301	10	238	127715	240	312									941								1		310
[Clostridium] fimetarium					103
[Clostridium] hiranonis											38
[Clostridium] hylemonae															1					2
[Clostridium] innocuum														10
[Clostridium] methoxybenzovorans														13
[Clostridium] paradoxum		56	89	107			9		10		27		36			159												27	11			32	2
[Clostridium] purinilyticum																148
[Clostridium] saccharolyticum				41
[Clostridium] sporosphaeroides		22		5
[Clostridium] straminisolvens		1
[Clostridium] thermoalcaliphilum													1576																									1
[Clostridium] ultunense			5383				2						6603	692	23736	1061	502	335	670	580	5461	1				21	1380	313	45			1633			70
[Collinsella] massiliensis					2
[Empedobacter] haloabium																												41		9
[Enterobacter] aerogenes	14																45
[Enterobacter] lignolyticus												48									144
[Erwinia] teleogrylli																					147
[Eubacterium] brachy	3		1	1	73	14	17	769	157	13	47			64			3			360	70	199	2				216	699				2					1	534
[Eubacterium] cellulosolvens					3																						5
[Eubacterium] combesii													74	13
[Eubacterium] eligens													1								31																2
[Eubacterium] hallii																																	4
[Eubacterium] infirmum					22			119	373				481	101		59				19		177					1274	29								19		250
[Eubacterium] minutum																											231710	5352		14								20693
[Eubacterium] nodatum	4				70		4	152	13		6		1782	220		1	65			2009							1615	295				81				36	2	572
[Eubacterium] rectale					1																370								17									20
[Eubacterium] saphenum		3	2	9	40	6	4	438	5	5	7				16	30			1	1343							2580	3595		29		3				26	11	1054
[Eubacterium] siraeum					5									14							27						1	5
[Eubacterium] sulci														113
[Eubacterium] yurii					3335	11	5		40		10		376	13866						105																	212	87
[Haemophilus] ducreyi														15
[Haemophilus] parasuis																																				1
[Hallella] seregens																											64
[Leptolyngbya] sp. JSC-1														1
[Micrococcus luteus] ATCC 49442																											148
[Mycobacterium] stephanolepidis																				4
[Pasteurella] aerogenes																															2
[Polyangium] brachysporum	66	362										49	1361	28				4		140	460							64
[Propionibacterium] namnetense					1			400	48	12			71								28						76	6		56			11			8
[Pseudomonas] geniculata														9
[Pseudomonas] mesoacidophila													612								91								1667	1649	1268
[Ruminococcus] gnavus														7															3
[Ruminococcus] torques																																	1
[Scytonema hofmanni] UTEX B 1581		7																									6		3
Abiotrophia defectiva					304	20	2	14	31	38	6			9483			5		8	62		33					19	219									59
Abiotrophia sp. HMSC24B09					889	45	14	25	40	169	13			22765						149		82						605
Abyssibacter profundi																					115						501
Acaricomes phytoseiuli	2												40	8	4
Acaryochloris marina		8																															1
Acetanaerobacterium elongatum					2																7
Acetitomaculum ruminis														6														1
Acetivibrio ethanolgignens																											2											1
Acetoanaerobium noterae																					9
Acetoanaerobium sticklandii																15	197
Acetobacter aceti													657
Acetobacter cerevisiae		37																		4								25
Acetobacter cibinongensis	5	2
Acetobacter indonesiensis																															143
Acetobacter malorum		49
Acetobacter nitrogenifigens																											258
Acetobacter okinawensis																											9
Acetobacter orientalis																					8								5	5	9
Acetobacter orleanensis		76															1				13										7
Acetobacter pasteurianus		13																									4817		963	1086	1532
Acetobacter persici																					16							12
Acetobacter sp. DsW_063																											17
Acetobacter syzygii													5
Acetobacter tropicalis																	1
Acetobacteraceae bacterium AT-5844		154											1193								230						796
Acetobacteraceae bacterium DB1506																					1186						341
Acetobacterium woodii																																	1
Acetohalobium arabaticum		11
Acetomicrobium flavidum																					3
Acetomicrobium hydrogeniformans																	2
Acetomicrobium mobile																		2
Acetonema longum					2																											44
Acholeplasma granularum											1						3				3
Acholeplasma laidlawii																		2
Acholeplasma modicum	8	2																8	1									3								1
Acholeplasma oculi														16
Acholeplasma palmae															7	32	19
Achromobacter agilis																												105
Achromobacter aloeverae																											150	79
Achromobacter arsenitoxydans		67			19								62	64					4		403						162						3
Achromobacter denitrificans	15	18																									393	171	103	118			41
Achromobacter insolitus																					851							223		19
Achromobacter insuavis									1																			75
Achromobacter marplatensis																					170						198	152
Achromobacter piechaudii	22	131						19		7	4		16	3145						223	858						227		56	61			16	25			1
Achromobacter pulmonis																				27
Achromobacter ruhlandii		19												38															57
Achromobacter sp.	49																		56														281	54
Achromobacter sp. 2789STDY5608607														11
Achromobacter sp. 2789STDY5608625					40
Achromobacter sp. AONIH1																					545						201
Achromobacter sp. ATCC31444					24									6149							1044									48
Achromobacter sp. DH1f	6	55			20	8	14		58					40							791						121		2				4
Achromobacter sp. DMS1		263						10				6									1069
Achromobacter sp. K91																					125
Achromobacter sp. KS-M25																											199	203
Achromobacter sp. LC458		50												109																			7
Achromobacter sp. MFA1 R4									5												285
Achromobacter sp. MYb9																					691						234
Achromobacter sp. NFACC18-2																											346
Achromobacter sp. Root170		20
Achromobacter sp. Root565																																	137
Achromobacter sp. Root83		129			27						5	20	140	72						10	627							90	1
Achromobacter sp. RTa	11	142			9			2	9					46							573							152
Achromobacter spanius		631			19									328							677						495	183
Achromobacter veterisilvae																												798
Achromobacter xylosoxidans		155			137								140	113					61	734	2021						1424	370					128	46				288
Acidaminococcus fermentans	11																										3
Acidaminococcus timonensis									2												4
Acidibrevibacterium fodinaquatile																					263							18	2
Acidiferrobacter sp. SPIII_3																					71						57	5
Acidiferrobacter thiooxydans					46
Acidihalobacter ferrooxidans		229										30	296							39	182							20			1
Acidihalobacter prosperus	38	656			97				6				623	41						1779	712																	12
Acidilobus sp. 7A																												1
Acidimangrovimonas sediminis																											81
Acidimicrobium ferrooxidans	14	627			124					18											308
Acidiphilium cryptum		45																																4
Acidiphilium sp. JA12-A1																					14
Acidiphilium sp. PM		5
Acidipila sp. 4G-K13																					177
Acidipila sp. EB88																											154
Acidipropionibacterium acidipropionici		97			51								736								147						1503
Acidipropionibacterium jensenii													98		13						71						272								16	16
Acidipropionibacterium thoenii								10			1			9			35				98							35							2
Acidisarcina polymorpha																					98
Acidisphaera rubrifaciens	81	515			104							63	1329						49	281	390							48									22
Acidisphaera sp. S103																											67	87
Acidithiobacillus caldus		70																			276
Acidithiobacillus ferrianus																											28
Acidithiobacillus ferrivorans		78											25														32
Acidithiobacillus ferrooxidans					4
Acidithiobacillus thiooxidans		5
Acidithrix ferrooxidans														1						40	98
Acidobacteria bacterium KBS 146		297																			407
Acidobacteria bacterium Mor1																					813
Acidobacteriaceae bacterium KBS 83		454			153								100						16	95	476						77
Acidobacteriaceae bacterium KBS 89	7	116			55																137						27							108
Acidobacteriaceae bacterium TAA166													158								278
Acidobacteriaceae bacterium URHE0068		333			132																351
Acidobacterium ailaaui		93
Acidobacterium capsulatum		318			53							20	302							36	132						48							22
Acidocella aminolytica																				7	84												1
Acidocella facilis		15
Acidothermus cellulolyticus	59	420										40																					305					7
Acidovorax anthurii																					239							102	11		9
Acidovorax avenae		122			8									49				1			644							82	11	4
Acidovorax caeni		198	27				13							71							305						3169	170	25	16						6
Acidovorax carolinensis																					394							594	42	60	32							3
Acidovorax cattleyae														33							250						114			11
Acidovorax cavernicola																					271
Acidovorax citrulli													139	32						40	182						30										8
Acidovorax defluvii																					39
Acidovorax delafieldii	70	749			21		800	15	27				7		33	3					329						95	141	205	171	124		6					6
Acidovorax ebreus		64	45				3	8					29		14	4											300	318
Acidovorax kalamii																				4	140						218		37		19
Acidovorax konjaci					39							18	122	36							280							54										1
Acidovorax oryzae		11
Acidovorax radicis							16
Acidovorax soli																					176						70		40	39	35
Acidovorax sp. 100																					160									12	19
Acidovorax sp. 106																					53								18	26	12
Acidovorax sp. 107																					217								100	130								4
Acidovorax sp. 12322-1				7
Acidovorax sp. 1608163																											8	5	15
Acidovorax sp. 56														37													13				25
Acidovorax sp. 62														34							58
Acidovorax sp. 69														79							146							67		33	22
Acidovorax sp. 93																					85						42				34
Acidovorax sp. 94																					58
Acidovorax sp. 99																					72								17	30
Acidovorax sp. BoFeN1																												48		17	5
Acidovorax sp. CCH12-A4							17																				19
Acidovorax sp. CF316		137			49							6		69						42													37
Acidovorax sp. FJL06																															33
Acidovorax sp. GW101-3H11		184				2	218		88	10			7	43							431						466		42	65	39
Acidovorax sp. HMWF018																					79						14			46	50
Acidovorax sp. HMWF029																					176							33	23	28
Acidovorax sp. JHL-3							46		77					83													41		7
Acidovorax sp. JHL-9	160	29	3				257		9					53						7	215							79	80			2	34	18		3
Acidovorax sp. JS42		114	46		8								82		28						90						492	502	66	38
Acidovorax sp. KKS102	47	559				4	290	6	32					43							269						57		119				154
Acidovorax sp. Leaf160					29		2														170							46	148	194	195
Acidovorax sp. Leaf78		67					18							31							92										16		12
Acidovorax sp. Leaf84																															1
Acidovorax sp. MR-S7		181	17		79	4			5				22	39					20	101	249						119	228	38				21					32
Acidovorax sp. NA3														17
Acidovorax sp. NB1																											491	26	70
Acidovorax sp. NO-1	69	83					101		50					59	10																					28
Acidovorax sp. OV235																					224
Acidovorax sp. RAC01		194			12		92														162						96	79	25
Acidovorax sp. Root217																				13	71
Acidovorax sp. Root219							1		2					21						23	86							49								8		5
Acidovorax sp. Root267													128								28								41
Acidovorax sp. Root275		21			2									7							105
Acidovorax sp. Root402		44					480							9							36									20
Acidovorax sp. Root568		40			7		547							5							99								22
Acidovorax sp. Root70		183					344		15												242								114	111	91
Acidovorax sp. SD340		134			14		334							85	14						106						18	96		15
Acidovorax sp. SLBN-42																											428
Acidovorax sp. ST3																					530						72		126	137
Acidovorax temperans			16				230		551						445						193						742	394	150	155	80		203				28
Acidovorax valerianellae												4		55						45	201							97
Acidovorax wautersii					18							5									217							40	661	605	545							11
Acinetobacter albensis														1763							93									1
Acinetobacter apis														118
Acinetobacter baumannii		481					10						823	828	12		8	48		1024	11746	198		270		183	58844	44903	166933	192128	193761	612	16010
Acinetobacter beijerinckii														94		116					96												161
Acinetobacter bereziniae														198																			4109
Acinetobacter bohemicus		11												1001				8			94										1		349
Acinetobacter bouvetii														81																			390
Acinetobacter brisouii																					10												47
Acinetobacter calcoaceticus														17							272
Acinetobacter celticus														48							22
Acinetobacter colistiniresistens																											18
Acinetobacter defluvii																					13												30
Acinetobacter equi														19
Acinetobacter gandensis								12						62							23												233
Acinetobacter genomosp. 33YU																																	144
Acinetobacter gerneri														257																			146
Acinetobacter guillouiae														10432													635		841	770	593		391			1
Acinetobacter gyllenbergii																					8												890
Acinetobacter haemolyticus									5												65								14	19	18		122
Acinetobacter harbinensis														107							12								74	23			56
Acinetobacter idrijaensis														133							767												59
Acinetobacter indicus														227	4					30	82						51			10	11		273
Acinetobacter johnsonii		5619						215		71	18			36687		49	46			294	574						706	507	342	335	101	1150	186978		13	31
Acinetobacter junii	18	632	443	37		111	110	1684	164	772	275		179	239	177	44	110				639						10509	152	168	225	359	149	28947
Acinetobacter kyonggiensis														24
Acinetobacter lactucae														4															4
Acinetobacter larvae														6
Acinetobacter lwoffii														328						220	686								2				502
Acinetobacter marinus																				1
Acinetobacter nectaris																	1
Acinetobacter nosocomialis														78																			217
Acinetobacter parvus			1											89																	7		429
Acinetobacter piscicola														174															2
Acinetobacter pittii	6													419																60			1154
Acinetobacter pragensis														54
Acinetobacter proteolyticus		4																											9
Acinetobacter qingfengensis														5
Acinetobacter radioresistens																					28						14					4	669
Acinetobacter rudis														7							7
Acinetobacter schindleri		2												37													322						255
Acinetobacter soli																								1						18			125
Acinetobacter sp. 1289694																																2
Acinetobacter sp. 1566109																																	2
Acinetobacter sp. 230853																																	21
Acinetobacter sp. 243_ASPC																																	63
Acinetobacter sp. 263903-1																																	4
Acinetobacter sp. 479375														23
Acinetobacter sp. 694762														7
Acinetobacter sp. 869535																																	80
Acinetobacter sp. 8BE																													116	85	78
Acinetobacter sp. 983759																																	41
Acinetobacter sp. A47		3																															12
Acinetobacter sp. AG1																															6		338
Acinetobacter sp. Ag2														13																			509
Acinetobacter sp. AM																					26
Acinetobacter sp. ANC 3813														32
Acinetobacter sp. ANC 3832																				1							129
Acinetobacter sp. ANC 3862																																	244
Acinetobacter sp. ANC 3903														46
Acinetobacter sp. ANC 4149																																	428
Acinetobacter sp. ANC 4169														22
Acinetobacter sp. ANC 4204														917																33
Acinetobacter sp. ANC 4281																													12		4
Acinetobacter sp. ANC 4470																													1		4
Acinetobacter sp. ANC 4654														30
Acinetobacter sp. ANC 5318																					18
Acinetobacter sp. AR2-3														38						433	105												93
Acinetobacter sp. BIGb0196																													12	5
Acinetobacter sp. BMW17		409												2239		3				2												63	11033
Acinetobacter sp. CFCC 10889																													1
Acinetobacter sp. CIP 101934														5													26
Acinetobacter sp. CIP 101966																					101												62
Acinetobacter sp. CIP 102129														48													38
Acinetobacter sp. CIP 102136																	4				102
Acinetobacter sp. CIP 102159																																	28
Acinetobacter sp. CIP 102529														76																			38
Acinetobacter sp. CIP 102637																											39
Acinetobacter sp. CIP 110321								12
Acinetobacter sp. CIP 51.11																				96	171												59
Acinetobacter sp. CIP 53.82														9																			55
Acinetobacter sp. CIP 56.2														3																			31
Acinetobacter sp. CIP-A165														205																			433
Acinetobacter sp. COS3														2																			21
Acinetobacter sp. ETR1														44													164		74	66	65
Acinetobacter sp. FDAARGOS_131																																	4
Acinetobacter sp. FDAARGOS_515																														1
Acinetobacter sp. HA														42							5												28
Acinetobacter sp. LCT-H3														9						31
Acinetobacter sp. LoGeW2-3														177
Acinetobacter sp. MDS7A		21											16		5																		128
Acinetobacter sp. MF4640														3203						27							4
Acinetobacter sp. MF4642														3596							54									3
Acinetobacter sp. MII	3
Acinetobacter sp. MYb10																											20
Acinetobacter sp. NBRC 110496						1																					22
Acinetobacter sp. NCu2D-2		16												36
Acinetobacter sp. NIPH 2100									2																								34
Acinetobacter sp. NIPH 236																																	1232
Acinetobacter sp. NIPH 284		5	46											198													673
Acinetobacter sp. NIPH 298														78																			229
Acinetobacter sp. NIPH 713																				3
Acinetobacter sp. NIPH 899													3	16																			158
Acinetobacter sp. P8-3-8		8												1697							16												187
Acinetobacter sp. Root1280					1									880																	17		199
Acinetobacter sp. SA01																											30		2
Acinetobacter sp. SFA																					26
Acinetobacter sp. SFB														12							22												57
Acinetobacter sp. SFC														12																			70
Acinetobacter sp. SFD																				17	34
Acinetobacter sp. SM1B																											7			12
Acinetobacter sp. TG2027														38
Acinetobacter sp. TGL-Y2		13												15																			54
Acinetobacter sp. TTH0-4														1233																			119
Acinetobacter sp. Ver3																																	107
Acinetobacter sp. VT 511																																	17
Acinetobacter sp. WC-141																																	12
Acinetobacter sp. WC-323																																	38
Acinetobacter sp. WC-743														9																			36
Acinetobacter sp. WCHA29																											170
Acinetobacter sp. WCHA34		5												32																			178
Acinetobacter sp. WCHA39																					2						231
Acinetobacter sp. WCHA45																											124
Acinetobacter sp. WCHA55														982
Acinetobacter sp. WCHA60														29																			81
Acinetobacter sp. WCHAc060012																													4	1
Acinetobacter sp. WCHAc060041																													171
Acinetobacter sp. yr461														1							7
Acinetobacter sp. YT-02													14								26								4
Acinetobacter sp. YZS-X1-1																					9											1	101
Acinetobacter sp. ZOR0008																																	21
Acinetobacter tandoii		56		2										244							35												524
Acinetobacter tjernbergiae														88													73				6		143
Acinetobacter towneri						27								120							65									8		2	201
Acinetobacter ursingii		83												272								2								203		401	3575
Acinetobacter venetianus													1	47													693						158
Acrocarpospora corrugata																											230	138
Acrocarpospora macrocephala																												111
Acrocarpospora pleiomorpha																											250	128
Actibacterium atlanticum		9																															2
Actibacterium mucosum												5									73
Actibacterium ureilyticum														4
Actinoallomurus bryophytorum																											764
Actinoalloteichus cyanogriseus					18																						51								92
Actinoalloteichus hoggarensis																				340	579						872	13
Actinoalloteichus hymeniacidonis													843							108	360						143					5
Actinoalloteichus sp. AHMU CJ021																					1
Actinoalloteichus spitiensis		104											1311							103	438														57
Actinobacillus succinogenes														98
Actinobacillus ureae		7																																			4
Actinobacteria bacterium																											607	39
Actinobacteria bacterium IMCC19121																															5
Actinobacteria bacterium IMCC25003																					30								212	233	184
Actinobacteria bacterium IMCC26077																					47						10
Actinobacteria bacterium IMCC26103																														7
Actinobacteria bacterium IMCC26207													423	13						51	70
Actinobacteria bacterium IMCC26256	18	353																	561								375
Actinobacteria bacterium OK006	15	37													77				6																40
Actinobacteria bacterium OK074		58			23							4	169		79					110	431															2	3
Actinobacteria bacterium OV320		25																			24														13
Actinobacteria bacterium OV450													63							87	135														18
actinobacterium LLX17															7						474							10					8
Actinobaculum massiliense	2	20													8
Actinobaculum sp. oral taxon 183		14			29948	33	11	1416	769	24			1189							780		28					266	153						14		164		607
Actinobaculum suis																					79
Actinocatenispora sera		149			95								7370		428		7				1021						1817	623			1					21
Actinocorallia herbida																											186
Actinocorallia populi																					389
Actinocrispum wychmicini																											404
Actinokineospora auranticolor																					1423
Actinokineospora bangkokensis		134			61							13	2079							351	1487												47
Actinokineospora cianjurensis																					461						69
Actinokineospora enzanensis	14	133											2852							533	1358						1103								112	21
Actinokineospora inagensis	33	152			50							21			633				227	246	1317						120	6										11
Actinokineospora sp. TRM65233																											1619			4
Actinokineospora spheciospongiae	28	161			61										147					1348
Actinokineospora terrae													727							309	517						84
Actinomadura amylolytica																					258							24
Actinomadura atramentaria		196											2295		393					210	314						59								87
Actinomadura bangladeshensis																											914
Actinomadura cellulosilytica															1			2	3
Actinomadura chibensis					104							230	3157							6203	622						120						33
Actinomadura echinospora																					622						105
Actinomadura fibrosa																												31
Actinomadura flavalba		226																		178							74
Actinomadura formosensis		72			106								3399							566	313						59	95					44
Actinomadura hibisca		184				4					8	32	1934								312												9
Actinomadura kijaniata		199											2689							755	545							65
Actinomadura latina		305									14	6	5188							537									1				40			3
Actinomadura macra		298			52								3527							497	681						62									30
Actinomadura madurae		275			167								5691		1637		60			1172	715						1589						54		350	18
Actinomadura mexicana					34								2613							330	273																	1
Actinomadura meyerae												80	3032							396	297							24
Actinomadura montaniterrae																											82
Actinomadura oligospora					116								1743		1036					312							1008								223
Actinomadura pelletieri																					164							35
Actinomadura rifamycini	83	234			146							73	4401	3	908			1		264													22		246	16	6
Actinomadura roseirufa																											2045	81
Actinomadura rubrobrunea						21						20	4204							462
Actinomadura rudentiformis																											396
Actinomadura sp. 14C53																												55
Actinomadura sp. 5-2																					362
Actinomadura sp. 6K520																											111	32	2
Actinomadura sp. 7K507																													3
Actinomadura sp. 7K534																											53
Actinomadura sp. CNU-125		284			122							30	4317			69				224	301						111
Actinomadura sp. J1-007																											87
Actinomadura sp. K4S16																											33
Actinomadura sp. KC345																												19
Actinomadura sp. LHW52907																					246						97
Actinomadura sp. LHW63021																					384						1044
Actinomadura sp. NEAU-G17																											65											2
Actinomadura sp. NEAU-Ht49																					567
Actinomadura sp. RB68																												88
Actinomadura sp. WMMA1423																											152		1
Actinomadura syzygii																											34	9
Actinomadura umbrina																					318
Actinomyces bouchesdurhonensis		11						3													121						36
Actinomyces bovis																					36
Actinomyces bowdenii																												167
Actinomyces cardiffensis	9				263			101						676						357																226	69
Actinomyces coleocanis																			4		8
Actinomyces culturomici																					194
Actinomyces dentalis	785				57754	488	318	41438	4632	420	405		1580	11875			30			15678	647		5				526854	81975			17					2125	259	8520
Actinomyces denticolens					60			281												2							188						5					7
Actinomyces europaeus															5					4	11											2	2
Actinomyces gaoshouyii														136													266											15
Actinomyces georgiae	1				616	10		559	238	8			201	183	2					146
Actinomyces gerencseriae	110				5288	338	198	122083	5284	204	367		3389	50950						11659	451	135					53183	23242			6					825	33	410
Actinomyces glycerinitolerans		6			62	1								125													51
Actinomyces graevenitzii					2			6						13			2				91						82
Actinomyces hongkongensis																											1350	24610
Actinomyces hordeovulneris																					52
Actinomyces howellii																											416	225
Actinomyces israelii	17	127			310			629	262	36			169	1489						1393	61						2612	595		27	63					755		6635
Actinomyces johnsonii					4349	7		133	4373				20	8059						142		19					598	54522	16		2						28	4
Actinomyces liubingyangii									1					3
Actinomyces marimammalium		14
Actinomyces massiliensis	9	298			448		24	912	23091	91	46		2174	36406						1954	190	2					2067	5873	2	2						138	83	61
Actinomyces mediterranea							3						536	300							207							19918
Actinomyces meyeri	5				45				182					43						192														1			8
Actinomyces minihominis																				18	53
Actinomyces naeslundii		201			17677	121	78	905	1434	560	80		1710	150215						3103	332	392	2				3854	65095								363	93
Actinomyces nasicola		82			41								441								254							37
Actinomyces odontolyticus					22			12						675						20
Actinomyces oricola																											883
Actinomyces oris		69			5628	391	147	2326	18744	455	183		1592	27118			7			6328	250	162	12				3821	37366								1398		51
Actinomyces polynesiensis		118											280	17							129						34	53		1
Actinomyces provencensis																					64						1086
Actinomyces qiguomingii																											258	100
Actinomyces radicidentis		40			90	4			20				122	427							80						690	225										16
Actinomyces ruminicola					79									173													564	163
Actinomyces slackii					80									230			12											188	7							11
Actinomyces sp. 2119																												11
Actinomyces sp. 2129																											7
Actinomyces sp. CtC 72					61									111													335
Actinomyces sp. dk561																												7
Actinomyces sp. HMSC035G02		11												131							223	4
Actinomyces sp. HMSC062G12					14	3	1		62		4									40
Actinomyces sp. HMSC075C01									12					75														209
Actinomyces sp. HMSC08A09					73									292						25								506
Actinomyces sp. HPA0247								1						70			5
Actinomyces sp. ICM39													14	53
Actinomyces sp. ICM47		40			31									120							104						16								1
Actinomyces sp. ICM54														30
Actinomyces sp. ICM58					14									75													35	19
Actinomyces sp. Marseille-P3109																					20							7700		1
Actinomyces sp. Marseille-P3257					5606
Actinomyces sp. oral taxon 170	11				1587	642		133	3012	23	40		237	4156													275	1396								26
Actinomyces sp. oral taxon 171					223				81					664													91	836								101
Actinomyces sp. oral taxon 172		1			13									40
Actinomyces sp. oral taxon 175					110				103					349						63		3						1804									7
Actinomyces sp. oral taxon 178					235									70							4
Actinomyces sp. oral taxon 180									7					78														29
Actinomyces sp. oral taxon 181		2			6
Actinomyces sp. oral taxon 414	345				20386	195	176	14341	3393	240	176		887	5826						7345	228						1339962	51009		22	15	20	58			1232	310	3884
Actinomyces sp. oral taxon 448					143	2	8	974	830				711	525						429	164	507	5				785006	427							3	22
Actinomyces sp. oral taxon 848		6			474									686													157	325
Actinomyces sp. oral taxon 849					3268				753	23			20	6616						136	10							8545									8
Actinomyces sp. oral taxon 877					863									280
Actinomyces sp. oral taxon 897																					71						2389	489										358
Actinomyces sp. ph3	1	2													4
Actinomyces sp. S4-C9	4	4
Actinomyces sp. S6-Spd3																					3
Actinomyces sp. zg296																											94
Actinomyces sp. ZJ308																												711
Actinomyces sp. ZJ751																												81
Actinomyces suimastitidis																				20
Actinomyces timonensis	9				71									1261														4781								109	147	16
Actinomyces turicensis	1													13	1		1
Actinomyces urogenitalis					87			80						343													476	391								12		30
Actinomyces viscosus					51									366						30							1680	1856
Actinomyces vulturis													2
Actinomycetaceae bacterium																												14422
Actinomycetaceae bacterium WB03_NA08																												1
Actinomycetales bacterium JB111					12								1261							209	162						517	5	1
Actinomycetales bacterium SN12																				17	1165							50
Actinomycetospora chiangmaiensis	63	215			148								1895				39		5	276	611						170							13
Actinomycetospora cinnamomea																					633						589											5
Actinomycetospora sp. TBRC 11914																												23
Actinomycetospora succinea																											1246
Actinophytocola oryzae																											2255
Actinophytocola xanthii		272			181			3					5445	6						4723	5450						3865						39
Actinophytocola xinjiangensis		369			150							710	2957							5362	4472						3045									41
Actinoplanes atraurantiacus													2570							102	643							610
Actinoplanes awajinensis		116			105								3472							64	609						588				8
Actinoplanes brasiliensis																											266	296
Actinoplanes derwentensis					56								2564							108	592							181
Actinoplanes friuliensis		141			47							6	1958		213				9	336	762						72	252
Actinoplanes globisporus													7305					10		251	1438						257							8
Actinoplanes italicus																					516									2
Actinoplanes lutulentus																					351						834
Actinoplanes missouriensis		164											3264						1444		523							166
Actinoplanes philippinensis					42							14	2282							102	561						328	203
Actinoplanes rectilineatus		216			89								2414							109	760												31
Actinoplanes regularis					72								6696	7						103	562						145
Actinoplanes sp. ATCC 53533																												1878
Actinoplanes sp. N902-109					57								5654				16			212	688
Actinoplanes sp. SE50/110															115			9																6	98
Actinoplanes sp. TFC3													1417							228	358
Actinoplanes subtropicus	61	353			89								5352					19		347	931
Actinoplanes teichomyceticus																											354	111
Actinoplanes utahensis	18	100											2312							135	542							218							55
Actinoplanes xinjiangensis																					456						266	163										9
Actinopolymorpha alba	23	293			196								7568		408					1829	1019						1385								249
Actinopolymorpha cephalotaxi					109								3748	12							903						201
Actinopolymorpha singaporensis					58							7								897	589						283
Actinopolyspora alba													195							26							21
Actinopolyspora erythraea		36			23								619	11			11				135							4				114			272
Actinopolyspora halophila	18	76						169	16				3136				19										362						96	34	194	60
Actinopolyspora mortivallis	12	51											2794							57	604						249								259
Actinopolyspora mzabensis																														1
Actinopolyspora righensis													222							7
Actinopolyspora saharensis													2856							158	295
Actinopolyspora sp. DSM 45956																											5
Actinopolyspora xinjiangensis																				58
Actinospica acidiphila																																		1
Actinospica robiniae	57	259			189							34	2126	7	125			3		354	635						790	89									4	10
Actinosporangium sp. NRRL B-3428	26	89									2		274							84												6
Actinosynnema mirum	24				65							9	405																					15	84
Actinosynnema pretiosum																				23							871
Actinosynnema sp. ALI-1.44		480			121					36										212	1381															89
Actinotalea fermentans																												36
Actinotalea ferrariae		59											1634								1096															5
Actinotalea sp. HO-Ch2																											45
Actinotignum schaalii																																			10
Actinotignum urinale													4														22
Acutalibacter sp. 1XD8-33																					11
Acuticoccus kandeliae																					1067						202
Acuticoccus sediminis																											471
Acuticoccus sp. PTG4-2																					907
Acuticoccus yangtzensis		236				1							583								172
Adhaeribacter aquaticus																					448
Adhaeribacter sp. HMF7605																					150
Adhaeribacter sp. HMF7616																					294
Adlercreutzia equolifaciens		72			7
Advenella incenata																											52
Advenella kashmirensis		15												7					1		986							113
Advenella mimigardefordensis																					255
Advenella sp. EE-W14																												67
Advenella sp. S44																					967							712
Aequorivita capsosiphonis											93			35							4483
Aequorivita soesokkakensis														12
Aequorivita sp. H23M31																												22
Aequorivita sublithincola																					173
Aequorivita viscosa												1		46							665
Aequorivita vladivostokensis														7
Aeribacillus pallidus													15					8
Aerococcus christensenii				101											2																						1
Aerococcus sp. HMSC10H05			1						2
Aerococcus sp. SJQ22																														61
Aerococcus suis														4
Aerococcus urinae														3			48				2774											9
Aerococcus urinaeequi						2															36								44
Aerococcus urinaehominis																											1
Aerococcus viridans			1				2				18			4			12				195								148				2
Aeromicrobium camelliae																											3869
Aeromicrobium choanae												3	2216							40	566										2
Aeromicrobium endophyticum																											1662
Aeromicrobium erythreum		37											116											1			1883									13
Aeromicrobium flavum																											729
Aeromicrobium marinum		81											333							976	263						68					1	16
Aeromicrobium massiliense		140			134	7		5			7				56					82	587									183					12		5
Aeromicrobium sp. 592																					1022
Aeromicrobium sp. 9AM																												48
Aeromicrobium sp. 9W16Y-2																					312
Aeromicrobium sp. A1-2																					428						2405	74
Aeromicrobium sp. CC-CFT486																											4081	16
Aeromicrobium sp. Co35																											1599	48		1
Aeromicrobium sp. IC_218																														698
Aeromicrobium sp. Leaf245																					23
Aeromicrobium sp. Leaf272																					26
Aeromicrobium sp. Leaf291																					25
Aeromicrobium sp. M2KJ-4																					546									3
Aeromicrobium sp. PE09-221												39		12						40	576						1550
Aeromicrobium sp. Root236		143																			578
Aeromicrobium sp. Root344					134																560
Aeromicrobium sp. Root472D3		165																			531						1578		3	3
Aeromicrobium sp. Root495																				17	541
Aeromonas allosaccharophila																	1
Aeromonas australiensis																					5							5
Aeromonas bestiarum		9																			34
Aeromonas bivalvium																4				15
Aeromonas caviae		39							1			3							1								9902				9061
Aeromonas dhakensis		40									7		35								31						57
Aeromonas diversa																					108
Aeromonas encheleia		13																			29						1			7
Aeromonas enteropelogenes		32												3				1			15
Aeromonas hydrophila	4	91		1				2			20	65					1			40	253						678
Aeromonas jandaei		1											1
Aeromonas lusitana														1						11
Aeromonas media																				108	79
Aeromonas rivipollensis																					37
Aeromonas rivuli					7																										2
Aeromonas salmonicida		27														29					563						1118					3	480
Aeromonas sanarellii	3																										6
Aeromonas schubertii	3	35			11							72									53							4
Aeromonas simiae	9	159																	4		51
Aeromonas sobria		36																			46
Aeromonas sp. 1m																					1
Aeromonas sp. CA23																					42
Aeromonas sp. CU5																											5
Aeromonas sp. EERV15					4
Aeromonas sp. RU39B																					70						22
Aeromonas taiwanensis																					22
Aeromonas veronii	3	36														1												699	493		280
Aerosticca soli																											3161	100
Aestuariimicrobium kwangyangense		56			50									31							278
Aestuariivirga litoralis																											115				18
Aestuariivita atlantica	26																		31
Afifella aestuarii																												25
Afifella marina					58							12									669							42
Afifella pfennigii	64	567			114						124		1496						19	206	846							119								6
Afipia birgiae																					36
Afipia broomeae	17	276							20				840	2	27					114	711						35		153	93	71							4
Afipia clevelandensis	47	189			40														8	23	210						34	24		70	57
Afipia felis	55	270			94					1		23	142	8						119	914							553			13			172			3	2
Afipia massiliensis	93	530			112															92	838							78	58	52	49					36
Afipia sp. 1NLS2		143												3							308						21	70		11
Afipia sp. GAS231					207															180	1224								11
Afipia sp. P52-10	649	1271			444															288	6605							144	10
Afipia sp. Root123D2	663	8498			103							27								140	1023							471	31					263
Agarilytica rhodophyticola					4
Agathobaculum desmolans													42
Aggregatibacter actinomycetemcomitans		21				180	33	288	478	27	32		148	2647						279	59	25						13154
Aggregatibacter aphrophilus	1			1	424	9654	246	641	2316	499	1088			291406					2	135	11							4411		21	42							7
Aggregatibacter kilianii																												61
Aggregatibacter segnis					258	54	10	53	38	18	8			8860	1												81	216	4		6						3
Aggregatibacter sp. oral taxon 458					43	29	4	42	22	6	8			2124					1		38
Aggregicoccus sp. 17bor-14																												180
Agitococcus lubricus																					60								6	13
Agreia bicolorata														3							239
Agreia pratensis																					1396									9	7
Agreia sp. Leaf210																																	2
Agreia sp. Leaf244	8	67											8																									2
Agreia sp. Leaf283																	3				419						163				10
Agreia sp. VKM Ac-1783																					766
Agreia sp. VKM Ac-2052													6
Agrobacterium albertimagni		88											146					1			136													12
Agrobacterium bohemicum																					99
Agrobacterium deltaense																					51
Agrobacterium genomosp. 5														28
Agrobacterium genomosp. 6														27
Agrobacterium genomosp. 7					6									11
Agrobacterium larrymoorei																	9										64				2
Agrobacterium rhizogenes	62	441			84			5				125	117	76							1070						231							63
Agrobacterium rosae																					73
Agrobacterium rubi		82			15						23										155														13
Agrobacterium salinitolerans																												4
Agrobacterium sp. 10MFCol1.1		37																			54
Agrobacterium sp. ATCC 31749														24																				3
Agrobacterium sp. D14																																	5
Agrobacterium sp. DSM 25558											15										163															1
Agrobacterium sp. DSM 25559													23
Agrobacterium sp. MA01																												3
Agrobacterium sp. RAC06		47
Agrobacterium sp. SUL3		72													32		2
Agrobacterium tumefaciens	5	515			49					3	74		298	138	40		11			223	458							28	11						5	4
Agrobacterium vitis	6	279										65	367							79	745						605	173	33							8	3
Agrococcus baldri														20							1183						610	240
Agrococcus carbonis													71								512									1
Agrococcus casei													543							35	989						195
Agrococcus jejuensis																					620								2		2
Agrococcus jenensis																											94
Agrococcus lahaulensis	17	32															26
Agrococcus pavilionensis													234				20													5
Agrococcus sp. Marseille-P2731																					651						211
Agrococcus sp. NS18																													4
Agrococcus sp. SGAir0287																											141	157
Agromyces albus																												297
Agromyces allii																											354	93
Agromyces atrinae																											733			2
Agromyces aureus					36																1062															3
Agromyces bracchium																											214
Agromyces cerinus					81									16							1225						249
Agromyces flavus					78																765						144
Agromyces italicus		24			44												11				932						299	170						16
Agromyces lapidis																												132
Agromyces luteolus																												68
Agromyces protaetiae																												222
Agromyces ramosus																											296	205
Agromyces salentinus																											1273	197	7
Agromyces sp. ANK073																												243
Agromyces sp. CF514					64																1106						78
Agromyces sp. CFH 90414																												105		4	2
Agromyces sp. H66																												139
Agromyces sp. KACC 19306																											1310
Agromyces sp. Leaf222					46								57				41				1735						267	109						20
Agromyces sp. LHK192																											920
Agromyces sp. MF30-A																					44
Agromyces sp. MF845																					382							82
Agromyces sp. MMS17-SY077																												209			1
Agromyces sp. NDB4Y10					57								122								1327						199	36
Agromyces sp. NEAU-184																											409	118
Agromyces sp. OV415																					1453						225
Agromyces sp. OV429																					675
Agromyces sp. OV568																											86
Agromyces sp. Q22																											217
Agromyces sp. Root1464					52																583
Agromyces sp. Root81					60									10							1769						194	181						33
Agromyces sp. SJ-23																											303	200	3
Agromyces sp. Soil535	50	754			630								1176	28						54	2932							231
Agromyces subbeticus		57			80								1811	31							1263						288
Ahniella affigens																					161
Ahrensia kielensis											117
Ahrensia marina											389
Ahrensia sp. 13_GOM-1096m		2									188
Ahrensia sp. R2A130		34																			193													4
Aidingimonas halophila																					136
Aidingimonas lacisalsi																											124
Akkermansia muciniphila		220			9							8									476									112								10
Albidiferax sp. OV413														68						31	321						677	33			13
Albidovulum inexpectatum																					156
Albidovulum xiamenense					46							3	1138							66	196
Albimonas donghaensis					75								1191								439						740	60
Albimonas pacifica					111								3004	6							630						94	71
Alcaligenes aquatilis																																						1
Alcaligenes faecalis		36			9			53			22			83			49			899	4774						925	386	124	94	65			53				13
Alcaligenes sp. EGD-AK7									2
Alcanivorax dieselolei		40															99		313		882																	2
Alcanivorax gelatiniphagus																											210
Alcanivorax hongdengensis		56										638		21							725						84
Alcanivorax indicus																					260
Alcanivorax jadensis		70								26	21																98
Alcanivorax mobilis																				14	923
Alcanivorax nanhaiticus											52										151
Alcanivorax pacificus								7				803	91								2769						145							22		11
Alcanivorax sp. CP2C																																	6
Alcanivorax sp. DSM 26295																											290
Alcanivorax sp. EA2																					25
Alcanivorax sp. N3-2A												2588								18	1189						58
Alcanivorax sp. NBRC 102024		14												4						8
Alcanivorax sp. P2S70																											7
Alcanivorax sp. PA15-N-34																											102
Alcanivorax sp. PN-3																	5				303
Algibacter alginolytica	1
Algibacter lectus		11												4
Algiphilus aromaticivorans	70												445								325
Algoriella xinjiangensis														763
Algoriphagus alkaliphilus																					50
Algoriphagus antarcticus														2
Algoriphagus aquimarinus																					1
Algoriphagus halophilus																					16
Algoriphagus marinus														1
Algoriphagus resistens											55																			1
Algoriphagus sp. A40																				10	21
Algoriphagus sp. N3																					16
Algoriphagus terrigena																					13
Aliagarivorans marinus																												3
Alicycliphilus denitrificans		8							1					17							345						117	220			4
Alicycliphilus sp. B1		18	12				42	10	33												14						64	52
Alicyclobacillus acidiphilus																					10
Alicyclobacillus acidocaldarius	2																	5	25	4
Alicyclobacillus ferrooxydans		5			4
Alicyclobacillus kakegawensis																					69
Alicyclobacillus macrosporangiidus		244			111																140
Alicyclobacillus mali		128			14																						30	14
Alicyclobacillus sendaiensis	8	39																			56
Alicyclobacillus shizuokensis					15															1
Alicyclobacillus vulcanalis																					79						49
Alienimonas californiensis																															3
Aliiarcobacter faecis																														1
Aliidiomarina maris																					47									1
Aliidiomarina minuta																												5
Aliidiomarina soli																														1
Aliidiomarina sp. F3105																					342						6
Aliifodinibius roseus										133	699
Aliifodinibius sp. WN023													51
Aliihoeflea sp. 2WW	77	637										37	342							204	1797						426		67	69	87						12
Aliiroseovarius pelagivivens																					18
Aliivibrio fischeri		1																					1
Aliivibrio wodanis		1
Alishewanella aestuarii																			1		21
Alishewanella agri													3					2			64
Alishewanella sp. HH-ZS																					27
Alishewanella sp. WH16-1																					39
Alistipes dispar																											14
Alistipes finegoldii		5										2								2
Alistipes ihumii												6
Alistipes indistinctus																					38
Alistipes putredinis												3
Alistipes shahii		5			22
Alistipes sp. An116																				30
Alistipes sp. An66																					18
Alistipes sp. CHKCI003																					20
Alistipes sp. Marseille-P2431					6
Alistipes timonensis																					30
Alkalibacillus haloalkaliphilus							2		3		4										16
Alkalibacterium gilvum													132								13
Alkalibacterium putridalgicola																							1
Alkalibacterium sp. 20													109
Alkalibaculum bacchi																					36						304
Alkalicoccus saliphilus																													4
Alkaliflexus imshenetskii																													23
Alkalilimnicola ehrlichii		188			52						5	58								22	206
Alkaliphilus metalliredigens																												315
Alkaliphilus oremlandii		12	82	214	82									125				18			196												28
Alkaliphilus peptidifermentans														241							162
Alkaliphilus transvaalensis																																7
Alkalispirillum mobile																					125						134
Alkalispirochaeta odontotermitis		101			24							15	8							47	49												8					15
Alkalitalea saponilacus																														1
Alkanindiges illinoisensis								44																			73
Alkanindiges sp. H1													3																15		5
Alloactinosynnema album					165								1912	7						509	2705						1620	48	6
Alloactinosynnema iranicum					61								3203	3						261	958						1135											11
Alloactinosynnema sp. L-07		314			70		1					6	2544							518	1490						434
Allobaculum stercoricanis			4	4											1	19																2	2
Allochromatium vinosum		446			68									10					79	92	252
Allochromatium warmingii																					69
Allofustis seminis	1	19													12	2
Alloiococcus otitis															34														3
Allokutzneria albata	44	477			154								2236	11	405						1419						156	21								48	4
Allokutzneria sp. NRRL B-24872					52									5						262	862						84
Allonocardiopsis opalescens																					617						250	32
Alloprevotella tannerae					137	2			132				85	19													144
Allopseudarcicella aquatilis																													177	81	107
Allorhizocola rhizosphaerae																											155	131
Allosalinactinospora lopnorensis						3							2290		502						538														72	199
Alloscardovia sp. HMSC034E08										4																							4
alpha proteobacterium AAP38					25																45								19
alpha proteobacterium AAP81b	30	233			76															47	399
alpha proteobacterium BAL199		536			108								7615				5		129		827						392							15
alpha proteobacterium HIMB59																																					1
alpha proteobacterium IMCC14465		2																			8
alpha proteobacterium L41A		42												57						69	126						19						25
alpha proteobacterium LLX12A		116							10																			55
alpha proteobacterium Mf 1.05b.01	5				6														3	37	39
alpha proteobacterium Q-1													72
alpha proteobacterium U9-1i																					281								4
Alphaproteobacteria bacterium GH1-50																											70	24
Alphaproteobacteria bacterium HT1-32																											49
Alphaproteobacteria bacterium SYSU XM001																												18
Alsobacter sp. SH9																					746							85
Altererythrobacter atlanticus	15	337			16															11	106
Altererythrobacter aurantiacus																											4	4
Altererythrobacter buctensis																											19
Altererythrobacter dongtanensis		134	115								72			1						60	609							11
Altererythrobacter epoxidivorans			45													1																				9
Altererythrobacter estronivorus																												11
Altererythrobacter flavus																				74	139
Altererythrobacter ishigakiensis											16
Altererythrobacter mangrovi																					308
Altererythrobacter marensis		69	755		17						428										234												5			113
Altererythrobacter namhicola		76									49										98															7
Altererythrobacter sp. AY-3R																											151
Altererythrobacter sp. B11																					206									19	13
Altererythrobacter sp. BO-6																														3
Altererythrobacter sp. BPTF-M16																					21
Altererythrobacter sp. Ery1																					482
Altererythrobacter sp. Ery12																					97
Altererythrobacter sp. HME9302																					174
Altererythrobacter sp. MH-B5		34										9								11
Altererythrobacter sp. NS1																					750
Altererythrobacter sp. Root672			49								30								8		581																	4
Altererythrobacter sp. YJ20																											73				2
Altererythrobacter sp. ZODW24																					113
Altererythrobacter troitsensis	63	100	94		18						132										521						62			28			71			69
Alteribacillus bidgolensis																											15
Alteromonas aestuariivivens																					10
Alteromonas lipolytica																					7												1
Alteromonas macleodii												2							1
Alteromonas oceani																													1
Alteromonas sp. KS69																												1
Alysiella filiformis														17
Amantichitinum ursilacus	13																				59
Amaricoccus sp. HB172011																											275
Aminiphilus circumscriptus		174											73								55
Aminobacter aminovorans		436			199							21		10						629	2566						248	35
Aminobacter sp. AP02																					1738						244
Aminobacter sp. J41	87	519											1135				15			112	1098
Aminobacter sp. MDW-2																											169
Aminobacter sp. MSH1																					1411						265	120		2
Aminomonas paucivorans	3	94											81	18						13	58
Ammonifex degensii																3			3									1				35
Ammoniphilus oxalaticus																					180
Amnibacterium kyonggiense																											189
Amnibacterium setariae																											336		3
Amnibacterium sp. M8JJ-5																					1002							212
Amniculibacterium aquaticum																															1
Amnimonas aquatica																											80			8
Amorphus coralli	95	612			144						198									276	827							38
Amphibacillus jilinensis																					1103
Amphibacillus sediminis				3																												191
Amphibacillus xylanus						54			9				246		145		213				324
Amphiplicatus metriothermophilus																				639	329						99		2
Amycolatopsis acidicola																											652
Amycolatopsis acidiphila																											314
Amycolatopsis alba													945								281						14579								50
Amycolatopsis albispora																					1906
Amycolatopsis alkalitolerans																											222	50
Amycolatopsis antarctica																				193	945
Amycolatopsis australiensis		149									19		2411								525															19
Amycolatopsis azurea					33										83						198															30
Amycolatopsis balhimycina		98											1601								737						166								216
Amycolatopsis bartoniae																											403
Amycolatopsis benzoatilytica	12	104											1131				29	7		233	740							20						37
Amycolatopsis cihanbeyliensis																											413
Amycolatopsis circi																					229																	1
Amycolatopsis coloradensis																				145	1055						124
Amycolatopsis decaplanina					41					17										159							109						17		69
Amycolatopsis halophila		260			71							11	6290	5							731							49							260
Amycolatopsis japonica															73			24			81
Amycolatopsis jejuensis	30	146			68							232	1785	12			13			214	476						282								334			12
Amycolatopsis kentuckyensis					33								1987							72	704
Amycolatopsis keratiniphila		46										2								93	428						31								14			10
Amycolatopsis lexingtonensis					61								4430							169	608						118
Amycolatopsis lurida					39								2164								705																	6
Amycolatopsis marina					70								4286							339	658						181
Amycolatopsis mediterranei	26	154			78					9	7				358					670	616											6				31
Amycolatopsis methanolica													822							70	270									4
Amycolatopsis nigrescens	56				136	1							4746		655					799	3084							22					96	70	637		7
Amycolatopsis niigatensis																				110	430							35
Amycolatopsis orientalis		59			22				2			34	714	3	297			2		830	759												24	13	154
Amycolatopsis palatopharyngis																					2004						199	7
Amycolatopsis panacis																					426
Amycolatopsis pithecelloba																											923	52
Amycolatopsis pretoriensis					75								1426								638						863											1
Amycolatopsis regifaucium													1246							111	275						55					276		18				4
Amycolatopsis rhizosphaerae																												42
Amycolatopsis rifamycinica		121											1093							129													10			19
Amycolatopsis saalfeldensis					74								2350							206	1488						281
Amycolatopsis sacchari													4130							262	1378						953	6
Amycolatopsis sp. 8-3EHSu																											415
Amycolatopsis sp. A23																											835	19
Amycolatopsis sp. ATCC 39116		45																		112															82
Amycolatopsis sp. AU-G6													3481
Amycolatopsis sp. BJA-103													876														730	87
Amycolatopsis sp. CA-126428													484	2							349						140											6
Amycolatopsis sp. CA-128772													571							88	848						117											8
Amycolatopsis sp. CB00013																											73
Amycolatopsis sp. EGI 650086																												13	2
Amycolatopsis sp. H5					84								859							137	503
Amycolatopsis sp. KNN50.9b					128
Amycolatopsis sp. M39					14
Amycolatopsis sp. MJM2582															70
Amycolatopsis sp. WAC 01375																											39
Amycolatopsis sp. WAC 04169																												1
Amycolatopsis sulphurea													1106							167	493
Amycolatopsis taiwanensis	46	310			121				11	89			6248							310	1263						212					88	59		413			10
Amycolatopsis thailandensis					21								546								201						854
Amycolatopsis thermoflava	5	94									3		2742								602													26
Amycolatopsis tolypomycina					39								1507							157								4
Amycolatopsis vancoresmycina		199			84										147						715								2	2
Amycolatopsis xylanica													1450								1350						282	23
Anabaena sp. PCC 7108		4																													2
Anabaena sp. WA102		8																		9
Anabaena sp. wa102																			6
Anaerobacillus alkalidiazotrophicus																											8
Anaerobacillus isosaccharinicus																													3
Anaerobacillus macyae																											4
Anaerobaculum mobile																			2
anaerobic bacterium MO-CFX2																					375							56
Anaerobranca californiensis			9	50			2	7																								3
Anaerobutyricum hallii																					8							4										10
Anaerococcus hydrogenalis				1	2	2																									7
Anaerococcus lactolyticus										7			5						1																	6
Anaerococcus mediterraneensis													108																			5	1
Anaerococcus obesiensis														1																		1
Anaerococcus octavius																											28		37
Anaerococcus prevotii						2			1	4	2		1270		15								3				4					4	15
Anaerococcus provencensis																					5												6
Anaerococcus rubeinfantis																1
Anaerococcus rubiinfantis	1
Anaerococcus senegalensis										10					18	2																	2
Anaerococcus sp. HMSC065G05														14
Anaerococcus sp. HMSC068A02																																	1
Anaerococcus sp. Marseille-P2143					1			28			2																											5
Anaerococcus sp. SB3			15			3
Anaerococcus sp. WCA-380-WT-2B																											174
Anaerococcus tetradius	1	1	12	106						5			33	2		3	83										3					31
Anaerocolumna aminovalerica													60
Anaerocolumna jejuensis										24
Anaerofilum sp. An201																					21						7
Anaerofustis stercorihominis																												13
Anaeroglobus geminatus						9		27	1	4	2		64														9990
Anaerolinea thermolimosa													3
Anaerolinea thermophila	31
Anaerolineaceae bacterium oral taxon 439					2062	234	146	8490		149	192		1646	4922						45468	69						191922	5163			41					10562		66146
Anaeromassilibacillus sp. An200					26																						7
Anaeromyxobacter dehalogenans		431			146							30	335							71	117																1
Anaeromyxobacter sp. Fw109-5	74	1673			445							84	3194					94		179	1038							137										28
Anaeromyxobacter sp. PSR-1	27				136							30
Anaerosalibacter bizertensis																										9479	813002	971	413	181869	9186
Anaerosalibacter massiliensis		125	572742	109247	2161	589	455	3362	47	672	1325	63	21683	419		5208	45283			2216	75990					92	86583	1522		10319	151	19578	833			32		182
Anaerosalibacter sp. Marseille-P3206													6488	347						1128	6843						3382	555		87
Anaerosalibacter sp. ND1																			7290															93			479
Anaerosphaera aminiphila		1	1376	343	74					3	5					3																15	5
Anaerosphaera sp. HMSC064C01																																2	6
Anaerosporobacter mobilis					88								217	8							234							59
Anaerostipes sp. 992a				3
Anaerotignum neopropionicum														237													3	447
Anaerotignum propionicum																						1
Anaerotruncus colihominis		8
Anaerotruncus rubiinfantis		16										3
Anaerotruncus sp. AT3													683
Anaerovibrio sp. RM50																		1
Anaerovirgula multivorans													356														156
Anaerovorax odorimutans																												14
Anaplasma marginale																		1	12
Anaplasma phagocytophilum	8							2										5	41		101												1				2
Ancylobacter aquaticus																											201	112
Ancylobacter pratisalsi																												79
Ancylobacter sp. TS-1																											88	57
Andreprevotia chitinilytica					16									39							63
Andreprevotia lacus					28																97																	5
Andreprevotia sp. IGB-42																											38
Aneurinibacillus aneurinilyticus																															60
Aneurinibacillus migulanus		2														5
Aneurinibacillus soli														2						4
Aneurinibacillus terranovensis																																						1
Aneurinibacillus tyrosinisolvens													5	106							7								2
Angelakisella massiliensis																				64								3
Angustibacter sp. Root456		39											3167		44				52	148	1104						127											3
Anoxybacillus amylolyticus													8								3								219	32
Anoxybacillus flavithermus			6	8					1				170		16		31												91	393
Anoxybacillus sp. 103																													11	10
Anseongella ginsenosidimutans																											363
Antarctobacter heliothermus													281								95						80
Antricoccus suffuscus																					1145						19988	20
Aphanizomenon flos-aquae		1
Apibacter mensalis		2
Aquabacter cavernae																											45	57
Aquabacter spiritensis																											412
Aquabacterium commune																											110		94	59	37
Aquabacterium fontiphilum																															16
Aquabacterium olei																					290						63		26	11
Aquabacterium parvum		2571	96		29		140		444					46	200	1					197						100				15		58
Aquabacterium pictum																												112	37	23	28
Aquabacterium sp. NJ1	13	248	37		27				110					42	85						144							28	199	155	98			7
Aquabacterium sp. SJQ9																											63		20
Aquabacterium sp. YIM 730274																																						10
Aquabacterium tepidiphilum																					686										5
Aquamicrobium aerolatum														10						86	1031								77		35
Aquamicrobium defluvii		234									73			17						342	3740						271	150	44		23					14		65
Aquamicrobium sp. LC103																					3105						550	69
Aquaspirillum serpens																1											5
Aquaspirillum sp. LM1												28		21						53	187
Aquibacillus halophilus																													9		11
Aquimarina atlantica		1
Aquimarina sp. BL5																					40
Aquimarina spongiae																					43
Aquimixticola soesokkakensis																					50
Aquimonas voraii													953	22						454	996
Aquincola tertiaricarbonis		183			46								706		20					155	549						1656	70	7
Aquirufa antheringensis																													3283	3184	2464
Aquisalimonas asiatica					66							65	379								208						123
Aquisalimonas sp. 2447																													4
Aquisphaera giovannonii																											403	118	1
Aquisphaera sp. JC650																											188
Aquitalea denitrificans																													120	138	109
Aquitalea magnusonii												85					1			15	183								113	140	71
Aquitalea sp. FJL05																													38		26
Aquitalea sp. MWU14-2217																													53	54
Aquitalea sp. THG-DN7.12																													37
Arabia massiliensis													225															2
Arachidicoccus rhizosphaerae																				14	37								1
Arachidicoccus sp. KIS59-12																					202
Arboricoccus pini																											167
Arcanobacterium haemolyticum		1											320	8	1								7							2
Arcanobacterium sp. S3PF19																											1
Arcanobacterium urinimassiliense																																	2			1
Archangium gephyra		116			186							14								30	297						46											1
Archangium sp. Cb G35																					105
Archangium violaceum		106																		20																		2
Arcicella aurantiaca																					185								6
Arcobacter butzleri			1				6						81	1		1													13	1
Arcobacter cibarius											2						2																1
Arcobacter cryaerophilus						2															176								44	63
Arcobacter halophilus																															3
Arcobacter lanthieri																																					1
Arcobacter marinus																					2
Arcobacter skirrowii				15																	58
Arcobacter sp. CECT 9299																															1
Arcobacter sp. L																		1
Arcobacter sp. LMG 29976																					10
Arcobacter suis																														12
Arcticibacter svalbardensis																																						2
Arcticibacterium luteifluviistationis																					31
Ardenticatena maritima		252																			54
Arenibacter algicola														7							138													28
Arenibacter catalasegens																				2	149							13
Arenibacter certesii																					208													13
Arenibacter hampyeongensis																					347
Arenibacter latericius																					382
Arenibacter nanhaiticus		5
Arenibacter sp. AK53																												1
Arenibacter sp. ARW7G5Y1																					163
Arenibacter sp. P308M17																					1004
Arenimonas caeni																					730
Arenimonas composti	62	288			97							130			5					603	1117							47
Arenimonas donghaensis	23	174																	18		498						72	30
Arenimonas malthae		117			40							34								95	461							25					11
Arenimonas metalli	29	399			67							43	272						31	97	737
Arenimonas oryziterrae		375																		166	1008						1254		1							4
Arenimonas sp. 3729k																											613
Arenimonas sp. R29																											783
Arenitalea lutea																												3
Arhodomonas aquaeolei	56	488										559						4	217		402																8
Armatimonadetes bacterium DC																				5
Armatimonadetes bacterium GXS		7
Armatimonadetes bacterium Uphvl-Ar1																												3
Armatimonadetes bacterium Uphvl-Ar2																					73
Aromatoleum aromaticum		348											354							67	313
Aromatoleum bremense																												40
Aromatoleum buckelii																												75
Aromatoleum petrolei																												52
Aromatoleum toluclasticum																												35
Arsenicibacter rosenii		15
Arsenicicoccus bolidensis	8																				299
Arsenicicoccus sp. MKL-02																												18
Arsenicicoccus sp. oral taxon 190					58								553				7				218						60
Arsenicitalea aurantiaca																												33
Arsenophonus endosymbiont of Nilaparvata lugens																					1
Arsenophonus nasoniae																															15
Arsukibacterium ikkense																					5
Arthrobacter agilis					44							8	1715							15	778
Arthrobacter alpinus														13							612															74
Arthrobacter castelli																					188										1			24
Arthrobacter crystallopoietes		145			52							2	296							21	904		1				810	76
Arthrobacter cupressi					46																71						92		1
Arthrobacter dokdonellae																											172
Arthrobacter echini																											1002
Arthrobacter enclensis																					352
Arthrobacter gandavensis																											151
Arthrobacter glacialis																											76
Arthrobacter globiformis		51											849				47			76	430						300									2
Arthrobacter humicola																					93
Arthrobacter koreensis					8																186						134	25		6								3
Arthrobacter livingstonensis																					443						474
Arthrobacter luteolus					27															9	325
Arthrobacter nitrophenolicus					36															98	203						626
Arthrobacter oryzae																					142
Arthrobacter pityocampae																					230						32	12
Arthrobacter psychrolactophilus																											29
Arthrobacter ruber																											65
Arthrobacter saudimassiliensis																					218
Arthrobacter silvisoli																					282
Arthrobacter sp. 131MFCol6.1								2													121						13
Arthrobacter sp. 135MFCol5.1																3					26
Arthrobacter sp. 18067																											32
Arthrobacter sp. 24S4-2																											145
Arthrobacter sp. 31Y		25											207
Arthrobacter sp. 35/47																2		240									111
Arthrobacter sp. 35W		128																			275						107			2
Arthrobacter sp. 49Tsu3.1M3					17																114						85
Arthrobacter sp. 4R501																					269
Arthrobacter sp. 68b																					3
Arthrobacter sp. 7749																					559
Arthrobacter sp. 8AJ																											94
Arthrobacter sp. 9AX																											18598	18
Arthrobacter sp. 9E14																					114						269
Arthrobacter sp. 9MFCol3.1					14																43
Arthrobacter sp. AFG20																				175	206						38
Arthrobacter sp. AFG7.2																				144	185						143
Arthrobacter sp. AG258																													2
Arthrobacter sp. Alg241-R88																											154
Arthrobacter sp. AQ5-05																					198						254
Arthrobacter sp. AQ5-06																					256
Arthrobacter sp. ATCC 21022																				2
Arthrobacter sp. B0490																					368
Arthrobacter sp. B1805																					149
Arthrobacter sp. B6					358								49								308						97									1
Arthrobacter sp. BL-252-APC-1A																											15	24
Arthrobacter sp. Br18													41				21				153						211	34
Arthrobacter sp. Bz4																												2
Arthrobacter sp. CAL618																					150
Arthrobacter sp. DWC3																					365						117
Arthrobacter sp. E918																													4
Arthrobacter sp. Edens01																					72													3
Arthrobacter sp. EpRS66																				36	63						5		2
Arthrobacter sp. EpRS71		18			9								33
Arthrobacter sp. EPSL27		37			46						1		1027							65	384
Arthrobacter sp. ERGS1:01																					285
Arthrobacter sp. FB24					67								24	6							611						174
Arthrobacter sp. H14													78		3		52			131	274
Arthrobacter sp. H20					9								94																				2
Arthrobacter sp. H41		68			14						6		228							44							107062								795			1
Arthrobacter sp. H5					42									7							263							13
Arthrobacter sp. HG					27																189
Arthrobacter sp. Hiyo1		58																																		10
Arthrobacter sp. Hiyo4																					131
Arthrobacter sp. HMWF013																					524
Arthrobacter sp. Hz2																					340							33		8
Arthrobacter sp. I3					21																428
Arthrobacter sp. J915																													1
Arthrobacter sp. JCM 19049																30802																	88
Arthrobacter sp. KBS0702																													2
Arthrobacter sp. KBS0703					408								670							187	265						172
Arthrobacter sp. L77		54			20								1089								159						70			13
Arthrobacter sp. LAM7117																											280
Arthrobacter sp. Leaf137																					78						118
Arthrobacter sp. Leaf234	18				20								357								321							33		127			4
Arthrobacter sp. Leaf337													238							63	145															2	2
Arthrobacter sp. Leaf69	11	92			73																699						87							13
Arthrobacter sp. LS16																					3												38
Arthrobacter sp. M2012083																3				14							7
Arthrobacter sp. MA-N2		131			28															21	146						96			6
Arthrobacter sp. MDT2-14																					143						53
Arthrobacter sp. MWB30																														2
Arthrobacter sp. MYb213																					17
Arthrobacter sp. NamB2																											17
Arthrobacter sp. NCCP-1664																											75
Arthrobacter sp. NEAU-SA2																					95
Arthrobacter sp. NIO-1057																				7
Arthrobacter sp. ok362														3							216						30
Arthrobacter sp. ok909					51																95
Arthrobacter sp. ov118					53								379							40	434
Arthrobacter sp. ov407					38																466
Arthrobacter sp. OV608					59															39	106
Arthrobacter sp. OY3WO11		29			59								151							1040	83						214
Arthrobacter sp. P2b					61															84							17
Arthrobacter sp. PAMC 25486																					98																2
Arthrobacter sp. PAO19					15											14
Arthrobacter sp. PGP41																					171						343
Arthrobacter sp. PM3																					177
Arthrobacter sp. QXT-31												10								14	36						382									5
Arthrobacter sp. RC1.1 241																					65
Arthrobacter sp. RIT-PI-e		13			19								200				61				120
Arthrobacter sp. RT-1																					49
Arthrobacter sp. SLBN-100																											157
Arthrobacter sp. SLBN-112																											54
Arthrobacter sp. SLBN-179																											17
Arthrobacter sp. Soil736		445			1322															442	1236
Arthrobacter sp. Soil761																					38												5
Arthrobacter sp. Soil762	19	27			189								362								176														19	24
Arthrobacter sp. Soil763															5						916									3		1		7	26
Arthrobacter sp. Soil764																				35	283						135			2
Arthrobacter sp. Soil782			2														85												30			4
Arthrobacter sp. SPG23		95			51									2					16	13	223
Arthrobacter sp. SRS-W-1-2016																											744
Arthrobacter sp. SW1		31																			194
Arthrobacter sp. SX1312																					224
Arthrobacter sp. TB 23																																				9
Arthrobacter sp. TB 26		48			36																642
Arthrobacter sp. U41		36			84									10							534						185		5
Arthrobacter sp. UKPF54-2																												4
Arthrobacter sp. UNC362MFTsu5.1		55															31			65	151						154
Arthrobacter sp. Y81																					949						324
Arthrobacter sp. YC-RL1		16														60													3							6
Arthrobacter sp. YN					9									3						12	115						67
Arthrobacter sp. ZBG10																					23
Arthrobacter sp. ZGTC131																					416
Arthrobacter sp. ZGTC412																					230						126
Arthrobacter subterraneus																					33						120
Arthrobacter ulcerisalmonis																											132
Arthrobacter woluwensis		190			10								102								272						794
Arthrospira platensis																																	2
Asaccharospora irregularis		3			238	133	261	32	92	82	86423		1175	63		146				31	54		20		17572							23	22
Asaia astilbis																											3
Asaia bogorensis					6																22						29
Asaia platycodi		68			5
Asanoa ferruginea															6						1621						534	346367
Asanoa hainanensis													5796								1221							15185
Asanoa ishikariensis					134								6348								805						229	23097
Ascidiaceihabitans donghaensis																					5								1
Asinibacterium sp. OR43	4														1					30
Asinibacterium sp. OR53		164															6				268								288	276	187							4
Asticcacaulis benevestitus					20									6							278								5					19				3
Asticcacaulis biprosthecium					14															10	134									26	6
Asticcacaulis excentricus		17																		23	186									7
Asticcacaulis sp. AC402		164																	2		172
Asticcacaulis sp. AC460		246																		38								27
Asticcacaulis sp. AC466	12	28																															3
Asticcacaulis sp. CF398																					90									2
Asticcacaulis sp. YBE204	13	48			17
Asticcacaulis taihuensis													2								178										10
Atlantibacter hermannii																																	3480
Atopobacter phocae			1				8	4							6		6												19
Atopobium deltae																																1				3
Atopobium parvulum	2				348			19					53							56		8					77
Atopobium rimae																				170							18									7
Atopobium sp. BS2		2			230																2						98
Atopobium sp. HMSC064B08						1		1
Atopobium sp. ICM42b		1			212									3							4						129
Atopobium sp. oral taxon 199	1				20			52												41	5															4		3
Atopobium sp. oral taxon 810	10							12	2	1			2122			2																				6
Atopobium vaginae	2													10			2				37						46
Atopococcus tabaci															2						46
Atopostipes suicloacalis			9	60				9			75		504	2							3150	9									12	154	2
Aurantimicrobium minutum																													15
Aurantimicrobium sp. MWH-Mo1																					131								373	323	276
Aurantimicrobium sp. MWH-Uga1																													13		22
Aurantimonadaceae bacterium 5T4P-12-1														5
Aurantimonas aggregata																												58
Aurantimonas coralicida		350			34					17	10356										345						93		3
Aurantimonas manganoxydans		143			45						4343		1319								562							27
Aurantimonas sp. 22II-16-19i					74																904						277
Aurantimonas sp. Leaf443		378			111								722	2					25	134	438						135	71
Auraticoccus monumenti					35								909							86	364						313
Auraticoccus sp. F435																											167
Aureimonas altamirensis	48	415			130						90		1438	15						155	1100						176	59						36				7
Aureimonas flava																					379							16
Aureimonas frigidaquae	65	193									74		1264	3							462								5					15
Aureimonas jatrophae													301							46	386
Aureimonas leprariae																												63
Aureimonas phyllosphaerae													687							388	297
Aureimonas sp. AU12		277			124								2025								603
Aureimonas sp. AU20		83			17									3
Aureimonas sp. AU22		224											318							232	419						82	14			1
Aureimonas sp. AU4	33	152			58						34										376
Aureimonas sp. AU40														5					2		295
Aureimonas sp. D3																			2		92
Aureimonas sp. Leaf324	39	238			51						38									78	567
Aureimonas sp. Leaf454		310			52						38		215	8						185	618							36
Aureimonas sp. N4		73			8																37
Aureimonas sp. YIM DR1026																												22
Aureimonas ureilytica	52	563			97						65									47	908							32		32
Aureispira sp. CCB-QB1																					413
Aureitalea marina																					29
Austwickia chelonae												1	328							43	242						160
Avibacterium paragallinarum			1																								3						2
Azoarcus communis																					789							150	146	24
Azoarcus olearius		128
Azoarcus sp. CC-YHH838																											234	65
Azoarcus sp. CC-YHH848																												224
Azoarcus sp. CIB	26	199			61															98	561
Azoarcus sp. DN11																												84
Azoarcus sp. KH32C	66	457			133								1089							119	382						100
Azoarcus sp. PA01	49	421																		100	407
Azoarcus sp. SY39														24						206	296							152
Azoarcus sp. TTM-91																												54
Azoarcus toluclasticus	44	321			84														4029		422															2
Azoarcus tolulyticus		321			98															107	367
Azohydromonas australica		382									12								23	60	581																4
Azohydromonas lata		261																		94	373							58					7
Azohydromonas sp. 13393																														7
Azohydromonas sp. G-1-1-14																												126
Azonexus fungiphilus																					251							144
Azonexus hydrophilus		289			46						3		139	48							247													5
Azorhizobium caulinodans		341			73				4				1054	6							405								2					17
Azorhizobium doebereinerae	67	399			122						56									143	499						108	58
Azospira oryzae	14														28						208						106						141
Azospira sp. I09																											47		51	34	31
Azospira sp. I13																					119							116
Azospirillum brasilense	198	2368			395						57	101	6693	34	3					328	653						1554	181						40			28	12
Azospirillum doebereinerae																											127
Azospirillum halopraeferens	102	699								2	61	33	3590	10							524						256
Azospirillum humicireducens		135																										16
Azospirillum lipoferum		401			70						34		2289							139	780						297			3							14
Azospirillum oryzae					48								1750							38	87							74
Azospirillum palustre																					183
Azospirillum sp. B21																											20	11
Azospirillum sp. B4	26	238										32																		35
Azospirillum sp. B506	38	170									30										164														11
Azospirillum sp. CFH 70021																					440						172		9	6	19
Azospirillum sp. K2W22B-5																					194						122
Azospirillum sp. TSA6c																					88
Azospirillum sp. TSH100																					94
Azospirillum sp. TSH58																												44
Azospirillum sp. TSO22-1																					635						289	244
Azospirillum sp. TSO35-2																					357						79	49
Azospirillum sp. TSO5																					77
Azospirillum thiophilum	72	384																6		66																	11
Azotobacter beijerinckii					64							42	94	39							276						120
Azotobacter chroococcum		34											661							31	285						99
Azotobacter vinelandii	32	165			57						55		170	12			1		211	228	346							39
Azovibrio restrictus		114						2																				14		29	1
Bacillaceae bacterium mt6																	89		8																		1
Bacillaceae bacterium mt8															2526
Bacilli bacterium VT-13-104																																				184
Bacillus abyssalis																				53									31	2
Bacillus acidicola																				7
Bacillus akibai																1
Bacillus alcalophilus																					351							9
Bacillus alkalitelluris													26																	5
Bacillus alveayuensis																													8		6	6				10
Bacillus amyloliquefaciens									6			3			26			2	6											225	123		14
Bacillus andreraoultii																													1
Bacillus anthracis																		76											193
Bacillus aquimaris																		3
Bacillus aryabhattai						3															526
Bacillus asahii																					413
Bacillus atrophaeus																														18
Bacillus azotoformans			25	1					2																			7
Bacillus bingmayongensis													6
Bacillus bogoriensis															21
Bacillus camelliae																					39
Bacillus campisalis			1
Bacillus caseinilyticus																															6
Bacillus cecembensis																													10
Bacillus cellulosilyticus															14		25
Bacillus cereus						5		258			2815		1783	6122						217	8236							2442	1961							30
Bacillus chagannorensis																												5
Bacillus cihuensis													36							31	127												5
Bacillus circulans																		1			388										61
Bacillus clausii									5		9						161																19
Bacillus coagulans									19						2	22													172	168	193
Bacillus coahuilensis									268						734					2	446
Bacillus cytotoxicus																	6										2		3	4
Bacillus dakarensis																				8
Bacillus daliensis																				3
Bacillus dielmoensis														2
Bacillus drentensis									3												14												13			9
Bacillus eiseniae																												1	3		8
Bacillus endophyticus																	23				37
Bacillus farraginis																													171	3
Bacillus firmus																		1408
Bacillus flexus																	7
Bacillus fordii														1																	92
Bacillus fortis																															117
Bacillus fumarioli																				8
Bacillus galactosidilyticus																														102	14524					213
Bacillus ginsengihumi														3						2
Bacillus gobiensis															45		10																			12
Bacillus gottheilii				1																													7
Bacillus halmapalus																											62
Bacillus halosaccharovorans																					169
Bacillus halotolerans																													51	110	145
Bacillus hemicellulosilyticus																															9
Bacillus hisashii																															94
Bacillus horikoshii											2			1							54
Bacillus humi																	5																			21
Bacillus indicus																				230											1
Bacillus infantis																													82	218
Bacillus jeotgali																				707	6								8
Bacillus korlensis									1											78																9
Bacillus kribbensis																													29
Bacillus krulwichiae																					3
Bacillus kyonggiensis																															11
Bacillus lentus											158			17																	49		5
Bacillus licheniformis	1																												26		21
Bacillus ligniniphilus																				11
Bacillus litoralis																				9258							12			35
Bacillus loiseleuriae																				66
Bacillus mangrovi																													72	3
Bacillus manliponensis																				10																		2
Bacillus mannanilyticus													4							3
Bacillus marinisedimentorum																				5
Bacillus marisflavi																																	5
Bacillus marmarensis														6							4
Bacillus massiliglaciei																					19										1
Bacillus massilioanorexius																																2
Bacillus massiliogorillae																					13
Bacillus massilionigeriensis																																				9
Bacillus massiliosenegalensis																	36										5
Bacillus mediterraneensis																					7										2					5
Bacillus megaterium								7								18	48			62											73		71			19
Bacillus methanolicus															15		2					2
Bacillus mycoides																															17
Bacillus ndiopicus																													3
Bacillus nealsonii															137																10
Bacillus niacini																				495	42												2
Bacillus niameyensis		1			2																13										180		43
Bacillus notoginsengisoli																													11
Bacillus obstructivus																													218
Bacillus oceanisediminis																				2							15
Bacillus okhensis																					34
Bacillus okuhidensis		14			12
Bacillus oleivorans																				40	70
Bacillus oleronius																				3									119
Bacillus onubensis																				24								9	8
Bacillus oryziterrae																																				7
Bacillus panaciterrae		11
Bacillus paralicheniformis																														516	1024
Bacillus patagoniensis																				5
Bacillus pseudofirmus											4																		7	24
Bacillus pseudomycoides																					811
Bacillus psychrosaccharolyticus													32								131
Bacillus pumilus																	143														163
Bacillus rubiinfantis																															20
Bacillus safensis	2										3																		15		236	2	9			1
Bacillus salacetis																													339
Bacillus shackletonii																																	18
Bacillus simplex		5											7							871	417																1328
Bacillus sinesaloumensis																													10
Bacillus solisilvae																				4894
Bacillus sonorensis																															59
Bacillus sp. 100374																				1
Bacillus sp. 123MFChir2		1
Bacillus sp. 1NLA3E				1										6						12
Bacillus sp. 2_A_57_CT2																		34
Bacillus sp. 2B10																													2
Bacillus sp. 34-1																															17
Bacillus sp. 349Y																														1
Bacillus sp. 3H-10																															55
Bacillus sp. 7504-2																				6
Bacillus sp. 7586-K													25							45	700
Bacillus sp. 7884-1																				1478
Bacillus sp. A134																													11		99
Bacillus sp. AFS017274																				38	21
Bacillus sp. AFS017336																				67
Bacillus sp. AFS018417																				51
Bacillus sp. AFS040349																														3
Bacillus sp. AFS041924																				139
Bacillus sp. AFS073361																				34
Bacillus sp. BA3													595							93
Bacillus sp. DE0587																													7
Bacillus sp. DSL-17																												1
Bacillus sp. EAC					1															751
Bacillus sp. EB01																															4
Bacillus sp. ES3																889																	73
Bacillus sp. F56																															4
Bacillus sp. FF3															6
Bacillus sp. FJAT-14578																				111
Bacillus sp. FJAT-20673																				115
Bacillus sp. FJAT-21352																				42
Bacillus sp. FJAT-22090																				47
Bacillus sp. FJAT-25496															1024						21
Bacillus sp. FJAT-26390																					3
Bacillus sp. FJAT-26652																		11		60
Bacillus sp. FJAT-27225																																				5
Bacillus sp. FJAT-27264																					12							1					1					1
Bacillus sp. FJAT-27916																	52				16
Bacillus sp. FJAT-27986											10
Bacillus sp. FJAT-28004					245									3633						407
Bacillus sp. FJAT-29814																													3
Bacillus sp. FJAT-42376																													4
Bacillus sp. FJAT-44876																					76
Bacillus sp. FJAT-45086																				22	11
Bacillus sp. FJAT-45385																					29										10
Bacillus sp. FMQ74																															5
Bacillus sp. G1(2015b)																	4
Bacillus sp. GZT																													3
Bacillus sp. HMF5848																													3
Bacillus sp. HMSC76G11												1								12447
Bacillus sp. HNG																													2
Bacillus sp. J33																														31
Bacillus sp. J37		56	442	4659												2	74			21
Bacillus sp. JCM 19034															6																2
Bacillus sp. JCM 19035																																1
Bacillus sp. KQ-3																													1
Bacillus sp. Leaf406					3
Bacillus sp. LL01																				3
Bacillus sp. M6-12														2							28
Bacillus sp. MRMR6																														1
Bacillus sp. MUM 116																															10
Bacillus sp. Nf3																															31
Bacillus sp. OG2																														20
Bacillus sp. OK048																				33
Bacillus sp. OV166																					12						1
Bacillus sp. OV194																					28
Bacillus sp. OV322																				4
Bacillus sp. OxB-1		2
Bacillus sp. Root239																																	1
Bacillus sp. S3																															12
Bacillus sp. SA1-12																		9		406	84
Bacillus sp. SG-1																													454
Bacillus sp. SJS																														7
Bacillus sp. SN32																															5
Bacillus sp. SPB7																															399
Bacillus sp. SRB_336																					1033						3230
Bacillus sp. TH008																																					2
Bacillus sp. THAF10																															9
Bacillus sp. UMB0728																														67
Bacillus sp. UMB0893																				3451
Bacillus sp. UMB0899																				38	6
Bacillus sp. UNC41MFS5									3											127
Bacillus sp. UNC438CL73TsuS30						1
Bacillus sp. UNCCL81																				13
Bacillus sp. V3-13														2						27									2
Bacillus sp. V5-8f																					5
Bacillus sp. VT-16-64									5												111						24		33	25
Bacillus sp. XXST-01																														7
Bacillus sp. YR335																											17
Bacillus sp. ZZV12-4809																														2
Bacillus sporothermodurans																													14		80
Bacillus stratosphericus																													1
Bacillus subterraneus																				43
Bacillus subtilis																2	36			37	147							2609	1901	1753	162316
Bacillus taeanensis																					35
Bacillus thermoamylovorans		5						2							37		63													155					14	32
Bacillus thermocopriae																											1			16
Bacillus thuringiensis											8404										2057						48359	67726	64884	85598	55503
Bacillus timonensis																															14
Bacillus toyonensis																															174
Bacillus tuaregi													27
Bacillus urumqiensis																					6
Bacillus velezensis																	4												541	313	214
Bacillus vietnamensis																		11											186
Bacillus vireti														1
Bacillus wiedmannii											49
Bacillus xiamenensis																					40
bacteria symbiont BFo1 of Frankliniella occidentalis																	235		15
bacteria symbiont BFo2 of Frankliniella occidentalis																	45
Bacterioplanes sanyensis																				972
Bacteriovorax stolpii																					40
bacterium 2013Ark19i																													26
bacterium 336/3	5	13
bacterium A52C2					27															19	549						146	57
bacterium C1-4																											400
bacterium D16-63																					116
bacterium D16-76																											3
bacterium JGI 053																				403	541						660	8
bacterium JKG1		374			165								1823	3						50	484																	8
bacterium OL-1													766
bacterium SGD-2																											328	233
bacterium SIT5	7
bacterium SIT6															15		3	1
bacterium YEK0313													1379	19						447	1099						289	132		10	12
Bacteroidaceae bacterium																													3
Bacteroidaceae bacterium HV4-6-C5C																											176
Bacteroidales bacterium Barb6XT														3
Bacteroidales bacterium KA00251		7						4						2
Bacteroides barnesiae							1		3			9					56
Bacteroides caecimuris																					6
Bacteroides clarus																					5
Bacteroides coprophilus	4				2																							7
Bacteroides coprosuis					4									10				13				2
Bacteroides eggerthii														2							26
Bacteroides fluxus									2
Bacteroides fragilis														5				1									10											3
Bacteroides gallinarum		2
Bacteroides graminisolvens				212																	102								18	79
Bacteroides heparinolyticus																											937
Bacteroides intestinalis																															3
Bacteroides nordii																					8
Bacteroides ovatus																					7
Bacteroides plebeius																	4				38																	4
Bacteroides pyogenes														1535													105									8	3
Bacteroides reticulotermitis																											158
Bacteroides sp. 4_3_47FAA														13
Bacteroides sp. KFT8														1
Bacteroides thetaiotaomicron																					23
Bacteroides vulgatus																					48
Bacteroides xylanisolvens																					2
Bacteroides zoogleoformans																											142
Bacteroidetes bacterium oral taxon 272					19			85	1				36	26							1						611	9
Bacteroidetes oral taxon 274					7040	229	188	794	3440	217	190		1523	17396						3966	19						8406	10057	12		38					32	830	552
Baekduia soli																											979	189
Balneicella halophila																					2
Balneola sp. EhC07																					21
Bariatricus massiliensis					5
Barnesiella intestinihominis					1																1
Barnesiella sp. An22																					38
Barrientosiimonas humi																											1018
Bartonella ancashensis																	141
Bartonella bacilliformis			1												120																				6		1
Bartonella clarridgeiae									3
Bartonella elizabethae																																		5
Bartonella grahamii																					3
Bartonella henselae		7
Bartonella schoenbuchensis			1																5													1
Bartonella sp. WD12.1																					3
Bartonella tamiae	1	1															1
Bartonella tribocorum		6
Bartonella washoeensis																					2
Bartonella washoensis	5																		109
Basfia succiniciproducens														15
Bathymodiolus thermophilus thioautotrophic gill symbiont											5
Bauldia litoralis					208								1670							133	1155						320	178
Bavariicoccus seileri							2	4	245	1
Bdellovibrio bacteriovorus		424													13	1					201											5	2
Bdellovibrio sp. NC01																														3
Beggiatoa leptomitoformis																															9
Beijerinckia indica					44				12												187							21
Beijerinckia mobilis	11	178			24							12								11	153							18
Beijerinckia sp. 28-YEA-48					113															162	279									10
Belliella baltica																														2
Belliella pelovolcani					1				1
Bellilinea caldifistulae																												7
Belnapia moabensis	47	454			75															91	457						124
Belnapia rosea					176							13	373							249	986						431
Belnapia sp. F-4-1	47	252	2											8						38	439						179
Bergeriella denitrificans														129						161
Bergeyella cardium																												11
Bergeyella zoohelcum														16							33													3
Berkelbacteria bacterium GW2011_GWE1_39_12																					2
beta proteobacterium AAP51		177			41							19							2448		361							90		10				19			14
beta proteobacterium AAP99		116			55		8														345
beta proteobacterium CB		168																											314	314	257
beta proteobacterium KB13																	2
beta proteobacterium L13																				8	65
Betaproteobacteria bacterium GR16-43		1819			566							657								1735	2665						232	682	4	8						8
Betaproteobacteria bacterium SCN2																											667	99
Betaproteobacteria bacterium UKL13-2																					86
Beutenbergia cavernae	17												875							653	523							56							12
Bhargavaea cecembensis	5	33			26																49								51	17	1023				2
Bhargavaea ginsengi													99											2
Bhargavaea sp. CC-171006																															233
Bibersteinia trehalosi														30						31
Bifidobacterium actinocoloniiforme														10	1						94
Bifidobacterium adolescentis			2												5		5	1			106			4			29					1	8				1
Bifidobacterium animalis	2	30											213			1	2		3		445												1
Bifidobacterium apri																														4
Bifidobacterium biavatii		8			6																32
Bifidobacterium bifidum	5	12										59									53
Bifidobacterium bohemicum		13																									32	5								4
Bifidobacterium breve																			5								58				53	1			8
Bifidobacterium callitrichos																					63
Bifidobacterium catenulatum																											76		90	120	119
Bifidobacterium choerinum													78				9										25
Bifidobacterium criceti																					72
Bifidobacterium cuniculi		22																	1
Bifidobacterium dentium																	1			98
Bifidobacterium eulemuris																					18
Bifidobacterium felsineum																					5
Bifidobacterium gallicum	2																																12
Bifidobacterium indicum																											1
Bifidobacterium jacchi																											747
Bifidobacterium longum																	30				229	11							3208	4142		13		10			3
Bifidobacterium magnum	2	10											7								60							2
Bifidobacterium merycicum																																					1
Bifidobacterium minimum		72						58									1				132													2			3
Bifidobacterium mongoliense		17										2									240
Bifidobacterium pseudocatenulatum																																	1
Bifidobacterium pseudolongum				1										2													1533					1	4			2
Bifidobacterium reuteri		2												4
Bifidobacterium scardovii																											71
Bifidobacterium sp. 7101																					10
Bifidobacterium sp. A11		13
Bifidobacterium sp. DSM 109960																						1
Bifidobacterium stellenboschense		7			14															10	13
Bifidobacterium subtile	25				8			18													138						49
Bifidobacterium thermacidophilum		3						20									1				31						53			256						7
Bifidobacterium thermophilum													212																	92
Bifidobacterium vansinderenii					6
Bifidobacterium vespertilionis																															2
Bilophila wadsworthia														7							24
Blastochloris sp. GI																					526
Blastochloris sulfoviridis																												108
Blastochloris tepida																												79
Blastochloris viridis	105	979			385									24						254	862						111	208	4	1
Blastococcus aggregatus													362								270
Blastococcus atacamensis																					351
Blastococcus colisei																												6	11
Blastococcus endophyticus													1920								379
Blastococcus litoris																					233							18		7
Blastococcus saxobsidens		126															19	1		51	654						1607		18
Blastococcus sp. AZ43																												23
Blastococcus sp. CCUG 61487																											171
Blastococcus sp. CT_GayMR20																											33
Blastococcus sp. DSM 44205					51								360
Blastococcus sp. DSM 44268					82								1446							69	424						102			8
Blastococcus sp. DSM 44270													431							39	242						42			7
Blastococcus sp. DSM 44272					49																435
Blastococcus sp. DSM 46786														3							406								22	31
Blastococcus sp. DSM 46838													1747								463
Blastococcus sp. Marseille-P5729																					452							51
Blastococcus sp. TBT05-19																					248
Blastococcus sp. TF02-9																					308						71	72
Blastococcus sp. TF02A-26																					274
Blastococcus sp. TF02A-30																														46
Blastococcus sp. URHD0036		107										9	2296				24			97	447											3	10				7
Blastococcus xanthinilyticus																														39
Blastomonas fulva																												1			1
Blastomonas natatoria																					300
Blastomonas sp. AAP25	27																																			4
Blastomonas sp. AAP53		64			11								55								137						22							14
Blastomonas sp. CCH1-A6		347	43						21
Blastomonas sp. CCH5-A3				1																									10
Blastomonas sp. CCH6-A6		1
Blastomonas sp. CCH9-A1			1583																										7
Blastomonas sp. RAC04		31
Blastomonas sp. UPD001																					226
Blastopirellula marina	16	312			116						29			8					246		408							70
Blattabacterium cuenoti			1	6												2
Blattabacterium punctulatus		3
Blattabacterium sp. (Blaberus giganteus)																											3
Blattabacterium sp. (Blattella germanica)						1	2				27																						1
Blattabacterium sp. (Mastotermes darwiniensis)																																1
Blautia massiliensis														14
Blautia obeum		1																			48							19										13
Blautia schinkii					3																																	2
Blautia sp. Marseille-P3201T					1
Blautia sp. N6H1-15																											8
Bombiscardovia coagulans														1
Bordetella ansorpii		247			85			70	4			10		39						54							266	263
Bordetella avium																					1189						238
Bordetella bronchialis		276										79									1529						295	300			5							3
Bordetella bronchiseptica	46	91			46										1050			321	299519	17	634	109	11	81	29	30		116	18476	21969	29388			674	1201	1
Bordetella flabilis		144												12							711
Bordetella genomosp. 1													1421							67	822						184	104
Bordetella genomosp. 10														15						95	771
Bordetella genomosp. 11																					1234
Bordetella genomosp. 12														21							1116						397
Bordetella genomosp. 13					76							12		14						55	562							422		31
Bordetella genomosp. 2																					105
Bordetella genomosp. 4														33							1107
Bordetella genomosp. 5														22						99	1372							86
Bordetella genomosp. 6												6									208
Bordetella genomosp. 7																												9
Bordetella genomosp. 8					40							5									826						90
Bordetella genomosp. 9													116							133	1845						460	359
Bordetella hinzii	43	135			49									42							1167						299	142									6
Bordetella holmesii														13	190			1379	12889		1171						533	222						2037	638
Bordetella parapertussis																											55
Bordetella pertussis																				7	104
Bordetella petrii	50	235			65						5			26	2						2457													45		9	8
Bordetella pseudohinzii																					1026
Bordetella sp. 3d-2-2																					760
Bordetella sp. FB-8		117						4													1378									17	5
Bordetella sp. H567												58		19						148	898						832
Bordetella sp. HZ20																											172
Bordetella sp. N	25	193													49					53	767							47						26	10
Bordetella trematum		193			38							21		38						33	1694						1241		9	4	6			21
Borrelia anserina																																2
Borrelia duttonii																					14
Borrelia miyamotoi			1																													3
Borrelia persica																					172
Borrelia recurrentis																					90
Borreliella bavariensis			1	1																												1					1
Borreliella garinii															2	1																1	1				1
Bosea lathyri																					462						132
Bosea lupini					93									9						240	199
Bosea robiniae													541	4							125
Bosea sp. 1131																					292								3
Bosea sp. 117	132	854			222								1276	21					25	177	1082						266	113						17				8
Bosea sp. 124																					415
Bosea sp. AAP35		306			94															50	393										3
Bosea sp. AS-1														6							628			1	2		150		107	172	90
Bosea sp. BIWAKO-01		1669			158								460								396							51
Bosea sp. CF476																					608
Bosea sp. FBZP-16																					168
Bosea sp. LC85	61	3223			1337								466		3					144	2273												2
Bosea sp. Leaf344		349			111	3									2						481						974	100										6
Bosea sp. OK403					76															95	366						86
Bosea sp. PAMC 26642		364			89								576								511							105
Bosea sp. RAC05		303			86																336							46
Bosea sp. Root381	82	457			86								520							102	445						102	88
Bosea sp. Root483D1	83	1082			111								1251		23				10	164	570						82	40									13
Bosea sp. Root670		531			27								106						14	26	154
Bosea sp. TND4EK4		232						1			15									65	460						101	61	50	9
Bosea sp. Tri-44																											89
Bosea sp. UNC402CLCol	98	407			78						25									85
Bosea sp. WAO		844			104								1222							94	690							69		3
Bosea thiooxidans		708			82						57	14	659		2					89	567							75										31
Bosea vaviloviae	66	679			195						70	131	385	9						137	678							138	9					7
Boseongicola aestuarii																					21
Boseongicola sp. CCM32																												9
Boseongicola sp. HY14																											6
Botryobacter ruber																												26	2
Brachybacterium alimentarium													139							702	1385						333	394
Brachybacterium endophyticum																					349						214
Brachybacterium faecium					27		2						312			46	544			91													3	45	33
Brachybacterium ginsengisoli																					101
Brachybacterium massiliense					22								1448								128	10		13			224
Brachybacterium muris			7								4			31		115	208				367						190					10
Brachybacterium nesterenkovii					34								111							5	344
Brachybacterium paraconglomeratum		1						24		23						1228	382				67											1
Brachybacterium phenoliresistens	7	46			22							11	138		54	14	241				198
Brachybacterium saurashtrense																					161		5							30
Brachybacterium sp. AG952																													3
Brachybacterium sp. CFH 10395																											204
Brachybacterium sp. EE-P12																											136
Brachybacterium sp. HMSC06H03																2168					86
Brachybacterium sp. P6-10-X1						4				3											145						217			18
Brachybacterium sp. SGAir0954																											35
Brachybacterium sp. sponge																1650	712										42	25
Brachybacterium sp. SW0106-09																899	357				37
Brachybacterium sp. UMB0905																											225
Brachybacterium sp. VM2412													127								111
Brachybacterium sp. VR2415																					348								9	30
Brachybacterium sp. YJGR34																					156									48
Brachybacterium squillarum													528				358				124															3
Brachybacterium timonense																					532						56
Brachymonas chironomi		94						2	3												160
Brachymonas denitrificans													50	102							102									12
Brachyspira aalborgi																														8
Brachyspira hyodysenteriae						6																					73	46		228
Brachyspira pilosicoli																					51
Brackiella oedipodis																																					1
Bradymonas sediminis																					380
Bradyrhizobiaceae bacterium SG-6C	19	119			34															14										74	51						2
Bradyrhizobium algeriense																					5763							141										7
Bradyrhizobium arachidis																				9
Bradyrhizobium betae																											232	20	72	82	51
Bradyrhizobium cajani																											42
Bradyrhizobium canariense																					1289						272	114
Bradyrhizobium centrolobii																											159			1
Bradyrhizobium cytisi																												47
Bradyrhizobium diazoefficiens	18	53																			282									6
Bradyrhizobium elkanii	582	2040			693			45	20		34		1677		83		61		32	306	4476						106	180	117	131	93		11	8			6
Bradyrhizobium embrapense	85	226					10								57				11		365
Bradyrhizobium erythrophlei		4125			1864							163	2477	84						1072	9480						552	435	54	52	53
Bradyrhizobium guangdongense																											127	94	68		44
Bradyrhizobium guangxiense																											40			4	4
Bradyrhizobium guangzhouense																												67
Bradyrhizobium icense		948			504						50		137							289	1368									3
Bradyrhizobium japonicum	250	1916			386		1	27					4400		187		3			347	2971						764	182		51				56			14
Bradyrhizobium jicamae	191	982			415										26				23	158	1764								10
Bradyrhizobium lablabi	204	3244			818							110	1889				5			707	6569						1080	295		31						17	12
Bradyrhizobium liaoningense		221											86		11						361												9
Bradyrhizobium macuxiense																					976							99	8
Bradyrhizobium manausense		284													38				13		353						48
Bradyrhizobium mercantei		245			82	6					24		349							60	508							49					33
Bradyrhizobium neotropicale		126			30																204							26
Bradyrhizobium oligotrophicum	78	336			165						22	26	568							53	671						57							26
Bradyrhizobium ottawaense																					86
Bradyrhizobium pachyrhizi		179			39																433
Bradyrhizobium paxllaeri		791			427				1												1420
Bradyrhizobium retamae	185	476			296								516				30			239	1233						110	53						13
Bradyrhizobium rifense																												32		11
Bradyrhizobium sacchari																					430							19
Bradyrhizobium shewense																				33
Bradyrhizobium sp.															25						204																4
Bradyrhizobium sp. 2 39S1MB																					306
Bradyrhizobium sp. 3 85S1MB																					216
Bradyrhizobium sp. 8(2017)																											20			3
Bradyrhizobium sp. AC87j1																												6
Bradyrhizobium sp. Ai1a-2	124	463			158							34					13				1065													25
Bradyrhizobium sp. ARR65	128	495			167								172	15						126	998							107
Bradyrhizobium sp. AS23.2		326			67															56	378						91			2
Bradyrhizobium sp. AT1	42				71						15		299	7							377							53
Bradyrhizobium sp. BK707																											29
Bradyrhizobium sp. BR 10303		607			138
Bradyrhizobium sp. BR10280					57
Bradyrhizobium sp. BTAi1	112	780			97			264	99	92			1030	17	485						1633						2932	75		35	26			28
Bradyrhizobium sp. C9													31								272						46
Bradyrhizobium sp. CCBAU 051011																											117	71
Bradyrhizobium sp. CCBAU 15635					8								1																									2
Bradyrhizobium sp. CCBAU 43298		131			47																471
Bradyrhizobium sp. CCGE-LA001																					207
Bradyrhizobium sp. CCH10-C7		226			29																94						149	24		40								17
Bradyrhizobium sp. CCH5-F6	72	544	73				70	70	35	29	16		136		143						368						481		46	47							9	5
Bradyrhizobium sp. cf659					66															27	325
Bradyrhizobium sp. CI-1B																											35
Bradyrhizobium sp. CNPSo 3426																														4
Bradyrhizobium sp. Cp5.3		98																		25
Bradyrhizobium sp. DOA1		64																			185						64	7
Bradyrhizobium sp. DOA9	67	274			78										22				4	48	339
Bradyrhizobium sp. Ec3.3	120	438			189		6								60		3			153	1062								11
Bradyrhizobium sp. Gha					66							33								59	578						37	35
Bradyrhizobium sp. Ghvi					43								801							23	251						61
Bradyrhizobium sp. INPA54B													124							38	457
Bradyrhizobium sp. Leaf396		171	4												22						125
Bradyrhizobium sp. Leo170																											200	40
Bradyrhizobium sp. LMTR 3		492			244															158	871							42
Bradyrhizobium sp. LTSP849		101			42																137
Bradyrhizobium sp. LTSP857	44						2														192
Bradyrhizobium sp. LTSP885	83	291			132															69	671
Bradyrhizobium sp. LTSPM299	128	345			98							9	34							50	981								2					20		5
Bradyrhizobium sp. LVM 105																											9
Bradyrhizobium sp. MOS002																					513
Bradyrhizobium sp. MOS003																					142																	1
Bradyrhizobium sp. MOS004																					732						16068
Bradyrhizobium sp. NAS80.1																					500						142
Bradyrhizobium sp. NAS96.2		291			76					22	19		945	9						74	403
Bradyrhizobium sp. OHSU_III		130																	1		87								81	80	60
Bradyrhizobium sp. OK095					75															37	524						58		1		4
Bradyrhizobium sp. ORS 278		388			144							43									677																9
Bradyrhizobium sp. ORS 285	82	482			182															256	861						125			7	9
Bradyrhizobium sp. ORS 375	53	362			142								380								827							60									8
Bradyrhizobium sp. R5													43								139						47
Bradyrhizobium sp. Rc2d					90																764						63
Bradyrhizobium sp. Rc3b					18
Bradyrhizobium sp. S69																													14
Bradyrhizobium sp. SK17																												40	70	98	87
Bradyrhizobium sp. STM 3809	116	489										42			14						1002							56		4
Bradyrhizobium sp. STM 3843	135	513									16			8	15				20	123	1358						52	89	6		5			45
Bradyrhizobium sp. SUTN9-2																					105							1
Bradyrhizobium sp. th.b2	114	421			145								349							64	1036							9
Bradyrhizobium sp. TSA1																					372
Bradyrhizobium sp. Tv2a-2		716			191						20		1390	15					21	304	1511							63						32
Bradyrhizobium sp. UASWS1016																														13	11
Bradyrhizobium sp. UFLA 03-321		58																			180
Bradyrhizobium sp. URHA0002	137	655			188							6		7	197					136	1114								21	20	16		13	58				6
Bradyrhizobium sp. URHA0013	30	88			23									3							217									1
Bradyrhizobium sp. URHD0069	151	780			321		7				8		1987	13			1			131	2080						262			14				47		5	19
Bradyrhizobium sp. WSM1253		110						2													256						20						5
Bradyrhizobium sp. WSM1417					41																185													9
Bradyrhizobium sp. WSM1743					89									6	11		5				326
Bradyrhizobium sp. WSM2254	122	354			106							4			19		1		5	50	380
Bradyrhizobium sp. WSM2793		54					2								18						134
Bradyrhizobium sp. WSM3983		204			98																510													12			10
Bradyrhizobium sp. WSM4349		15																	23		104									2
Bradyrhizobium sp. WSM471		35												2
Bradyrhizobium sp. Y36																				35	433
Bradyrhizobium sp. YR681	51	233			107		5												7	105	583
Bradyrhizobium stylosanthis		262			97																394							21				1	7
Bradyrhizobium symbiodeficiens																													19
Bradyrhizobium tropiciagri															143
Bradyrhizobium uaiense																												62			4
Bradyrhizobium valentinum	370	2569			2048										38		16		15	1036	5705						879	138	10							9
Bradyrhizobium viridifuturi	70	44			76	37	14	21		29	1				361		3		18		146						68
[truncated: 10,986 more rows]

## Sheet: Supp. Data 4
Species	Environment-specific species (soil, marine, sediment) that is not associated with humans or animals	Description	Reference
Salmonella enterica	N
Clostridium tetani	N
Paeniclostridium sordellii	N
Klebsiella pneumoniae	N
Clostridiaceae bacterium 14S0207	N
Streptococcus pyogenes	N
Yersinia pestis	N
Methanobrevibacter oralis	N
Clostridium sp. ATCC 25772	N
Clostridium septicum	N
Clostridium ihumii	N
Clostridium putrefaciens	N
Clostridium sp. mt5	N
Clostridium botulinum	N
Clostridium niameyense	N
Mycobacterium tuberculosis	N
Enterococcus faecalis	N
Anaerolineaceae bacterium oral taxon 439	N
Pseudomonas sp. TKP	Y	Isolated from an enrichment culture derived from some sediment	https://journals.asm.org/doi/full/10.1128/genomeA.01241-13
Actinomyces gerencseriae	N
Clostridium algidicarnis	N
Halococcus salifodinae	Y	Isolated from a salt mine	https://doi.org/10.1099/00207713-44-4-774
Bordetella bronchiseptica	N
Ralstonia pickettii	N
Clostridium frigidicarnis	N
Acinetobacter johnsonii	N
Halococcus morrhuae	Y	Marine organism	https://www.marinespecies.org/aphia.php?p=taxdetails&id=573356
Providencia stuartii	N
Escherichia coli	N
Streptomyces xinghaiensis	Y	Marine sediment	https://pubmed.ncbi.nlm.nih.gov/19628610/
Rickettsia felis	N
Anaerosalibacter massiliensis	N
Moraxella osloensis	N
Halococcus thailandensis	Y	Isolated from fish sauce	https://pubmed.ncbi.nlm.nih.gov/17911282/
Clostridium senegalense	N
Enterococcus faecium	N
Pseudomonas syringae pv. coryli	Y	Isolated from hazelnut	https://pubmed.ncbi.nlm.nih.gov/18943363/
Clostridium novyi	N
Streptococcus mutans	N
Streptosporangium roseum	Y	Isolated from vegetable garden soil	https://www.ncbi.nlm.nih.gov/pmc/articles/PMC3035251/
Aggregatibacter aphrophilus	N
Asanoa ferruginea	Y	Isolated from soil	https://bacdive.dsmz.de/strain/7848
Pseudomonas sp. Choline-02u-1	Y	Isolated from sea ice	https://www.ncbi.nlm.nih.gov/nuccore/NZ_PJBC00000000.1
Halococcus agarilyticus	Y	Isolated from commercial salt	https://pubmed.ncbi.nlm.nih.gov/25721723/
[Eubacterium] minutum	N
Actinomyces dentalis	N
Proteus mirabilis	N
Lautropia mirabilis	N
Pseudopropionibacterium propionicum	N
Olsenella sp. oral taxon 807	N
Brevibacterium epidermidis	N
Halococcus saccharolyticus	Y	Isolated from salt	https://bacdive.dsmz.de/strain/5923
Enhydrobacter aerosaccus	Y	Isolated from a eutrophic lake	https://www.microbiologyresearch.org/content/journal/ijsem/10.1099/00207713-37-3-289
[Clostridium] dakarense	N
Paenibacillus sp. Soil522	Y	Isolated from soil	https://img.jgi.doe.gov/cgi-bin/m/main.cgi?section=TaxonDetail&page=taxonDetail&taxon_oid=2643221960
Clostridium sp. K25	N
Brevibacterium sp. VCM10	Y	Isolated from an environmental sample collected in Malaysia	https://dam-oclc.bac-lac.gc.ca/download?is_thesis=1&oclc_number=1231710339&id=250edaa1-3e6c-46c2-bfe6-889cbfc19fca&fileName=36738.pdf
Actinomyces sp. oral taxon 414	N
Clostridium cochlearium	N
Herbaspirillum huttiense	N
Brevibacterium linens	N
Actinomyces naeslundii	N
Asaccharospora irregularis	N
Clostridium sporogenes	N
Peptostreptococcaceae bacterium oral taxon 113	N
Desulfomicrobium orale	N
Pseudonocardia acaciae	Y	Isolated from plant roots	https://www.microbiologyresearch.org/content/journal/ijsem/10.1099/ijs.0.007724-0
Citrobacter freundii	N
Jiangella muralis	Y	Isolated from wall material of indoor environment	https://pubmed.ncbi.nlm.nih.gov/20173006/
Anaerosalibacter bizertensis	Y	Isolated from sludge	https://pubmed.ncbi.nlm.nih.gov/22140152/
Nitrobacter hamburgensis	Y	Isolated from soil, building sandstone, and sewage sludge	https://microbewiki.kenyon.edu/index.php/Nitrobacter_hamburgensis
Actinomyces sp. oral taxon 448	N
Desulfobulbus oralis	N
Nitrosospira briensis	Y	Isolated from agricultural soil	https://www.ncbi.nlm.nih.gov/pmc/articles/PMC4964001/
Erysipelothrix rhusiopathiae	N
Corynebacterium matruchotii	N
Clostridium haemolyticum	N
Acinetobacter junii	N
Bordetella holmesii	N
Clostridioides difficile	N
Staphylococcus equorum	N
Actinomyces israelii	N
Weissella confusa	N
Pseudonocardia sp. CNS-004	Y	Isolated from marine sediment	https://www.ncbi.nlm.nih.gov/nuccore/MKJV00000000.1
Staphylococcus nepalensis	N

## Sheet: Supp. Data 5
acBin	Total estimated abundance (%)
Sanganji.A2.Tooth	0
Deir.Rifeh.KNIII.Tooth	0
Deir.Rifeh.KNII.Tooth	0
Tenerife.004.Tooth	0
GranCanaria.005.Tooth	0
Tepos_35.Tooth	0
Yámana.Tooth	0
Chinchorro.Mummy.Bone	0
Karolva.Tooth	0
Abusir1655.Tooth	0
Abusir1595.Tooth	0
Abusir1668.Tooth	0
Abusir1671.Tooth	0
Chincha.UC12.12.Tooth	0
Chincha.UC8.8168.Tooth	0
Chiribaya_Alta.Bone	0
Pueblo_Bonito.Tooth	0
Punta_Candelero.Tooth	0
Chincha.UC12.24.Tooth	1
Peru.NA42.Bone	1
Gniezno.Tooth	1
Abusir1607.Tooth	2
Cueva_de_los_Lagos.Tooth	3
Dacaozi.Tooth	3
Pericues.BC28.Bone	6
Peru.NA40.Bone	7
El_Yaral.Bone	7
GranCanaria.008.Tooth	8
Sanganji.A1.Tooth	9
Augsburg.Tooth	9
Riga_Cemetery.Tooth	9
Tenerife.011.Tooth	10
Barcelona.3031.Tooth	10
Marseille.Tooth	15
SLC.France.Tooth	16
Tenerife.013.Tooth	22
Vác.Mummy.Tissue	25
Tenerife.012.Tooth	66

## Sheet: Supp. Data 6
Taxon	Sanganji-A1-Tooth	Sanganji-A2-Tooth	Deir-Rifeh-KNIII-Tooth	Deir-Rifeh-KNII-Tooth	Augsburg-Tooth	Tenerife-011-Tooth	Tenerife-004-Tooth	GranCanaria-005-Tooth	GranCanaria-008-Tooth	Tenerife-012-Tooth	Tenerife-013-Tooth	Tepos_35-Tooth	Cueva_de_los_Lagos-Tooth	Yámana-Tooth	Vác-Mummy-Tissue	Chinchorro-Mummy-Bone	Pericues-BC28-Bone	Marseille-Tooth	Barcelona-3031-Tooth	SLC-France-Tooth	Karolva-Tooth	Abusir1655-Tooth	Abusir1595-Tooth	Abusir1668-Tooth	Abusir1671-Tooth	Abusir1607-Tooth	Dacaozi-Tooth	Riga_Cemetery-Tooth	Chincha-UC12-12-Tooth	Chincha-UC12-24-Tooth	Chincha-UC8-8168-Tooth	Chiribaya_Alta-Bone	El_Yaral-Bone	Peru-NA40-Bone	Peru-NA42-Bone	Pueblo_Bonito-Tooth	Gniezno-Tooth	Punta_Candelero-Tooth
'Candidatus Kapabacteria' thiocyanatum	10	37			35				1		2	1	1	5						16	10						7	7	1	1
'Chrysanthemum coronarium' phytoplasma												1
'Cynodon dactylon' phytoplasma														1							1						1			2
'Echinacea purpurea' witches'-broom phytoplasma																					1
'Massilia aquatica' Holochova et al. 2020	1	11			8		1	1		2	2		3	6						13	5						3	2						1
'Massilia aquatica' Lu et al. 2020	4	16			18				1		1	1	2	7	1					8	11						6	5			2			1
'Osedax' symbiont bacterium Rs2_46_30_T18	1	14			4				1		3	2	6	4			2			1	4						2	1
'Parthenium hysterophorus' phyllody phytoplasma																					1
[Actinobacillus] rossii		2			1									1	1						1							1	1	1	1
[Arcobacter] porcinus	1				1								1
[Bacillus] caldolyticus					1								1
[Bacillus] selenitireducens		2			3			1	1				10	5	7	3	4			2	6			1			5		1		1					2
[Bacillus] sp. KCTC 13219	1				1								1	2	1		1				1							1		1		2	2
[Bacteroides] pectinophilus					2									1													1	1
[Brevibacterium] frigoritolerans	1	5			4						1			2	4	2	2			608	2						7		1				2			1
[Clostridium] aminophilum	2	2	1		5		1	3	1	1	1		4	8		1		1		2	5			1			7	1						1
[Clostridium] cellulosi	1	2			12			2	1				4	16	1	2	3		1	5	3							10			1	2						2
[Clostridium] cocleatum		2			4								1	5			1			1	1						3
[Clostridium] dakarense	3	2			423	9		4			251		2	4	1	2	1	1		4	6	5	2		2		1	5	1			1				1		3
[Clostridium] fimetarium	1	7			45								1	18	1	1	1			1	2						3	5		1				1
[Clostridium] hylemonae		4			32	1		1					2	9	1	1	1			1	1	1					1	1	1
[Clostridium] innocuum					1		2	2			1		1	3		1	1				7							1	1		1
[Clostridium] leptum		2			3				1					3	6					1	3	1					1
[Clostridium] methoxybenzovorans					2			1	1				1	4	2						1	1					1	1
[Clostridium] methylpentosum		5		1	17			4			1		1	22	2	1	1			4	3	1					2	17
[Clostridium] paradoxum		4	1		15		1	2			2		4	4	1	3	4	1		11	7			1			2	7	1	1	2	3				2
[Clostridium] polysaccharolyticum	3	2	1		9		1	3			1		3	5						1							1	3			2			1			1
[Clostridium] populeti	1	4		1	17			2			3		3	13	2	4				5	6	1	1					4	1	1	1						1
[Clostridium] saccharogumia	2	1			5			1					3	2						1	1						2									1
[Clostridium] scindens	1				20									12	1	5			1	4	5						2	2			2
[Clostridium] spiroforme	1	3			7								6	5	2	2	1										2	1				1						1
[Clostridium] symbiosum	1	2		1	5			1	1		1		3	13						1	1						2	3					1
[Clostridium] thermoalcaliphilum			6	2	9		1	2			1		2	3	2	10	4			6	1			1		1		2			3	3					1
[Collinsella] massiliensis													1								1						1
[Curtobacterium] plantarum													1	3							2
[Empedobacter] haloabium		3			8									2	1		1			6							1	1			1							1
[Enterobacter] lignolyticus		2			1			1			1			2						1	3							1					1
[Eubacterium] brachy	3	3			10			11						35	2	2	1			2	2						23	1				1						5
[Eubacterium] cellulosolvens	1	5	1		7			1					2	7	1		1			2	1						2	1	1			1						1
[Eubacterium] infirmum	3	2			14			4					1	19		2				1	1						101	2										1
[Eubacterium] minutum	20	1			667			85					1	283		1				1236	3						665	11										250
[Eubacterium] nodatum	2	1			52			13					2	24		2	1			17	3						45	3								1		13
[Eubacterium] rectale		2	1	1	10				1		1		1	9	2	1			1	2	1						6	1		2	1
[Eubacterium] saphenum	3	1			3									7	1		1			38	4						456	1							1			44
[Eubacterium] siraeum		2			2									6						1							1	2
[Eubacterium] sulci				1	4			3					1	7	1	2	3			2	2						63					1						2
[Eubacterium] tenue	1		2	1	7								2	1	1	2						3	3		2	3		1	1		1
[Eubacterium] yurii		1			33			2					1	1044	1			1		2							5
[Flavobacterium] thermophilum				1	1								1							1											1
[Flexibacter] sp. ATCC 35103	2	1			1								1							2	2						1							1
[Flexibacter] sp. ATCC 35208	9	17			27	1		2			4	1	2	5	1				6	32	22						11		1		1			9
[Haemophilus] ducreyi	1	3			5				3				4	1							2						4
[Haemophilus] felis		1			2				1			1	1	1						1
[Kitasatospora] papulosa														1													1
[Kluyvera] intestini					1
[Lactobacillus] timonensis		3			1								4	2
[Mannheimia] succiniciproducens													1
[Micrococcus luteus] ATCC 49442	1	3			21								3	1						1	1						14	2
[Mycobacterium] stephanolepidis		2			1									3	1					3	4						2								3
[Pasteurella] aerogenes		1											1			1
[Pasteurella] mairii														1						1	1
[Phormidium] sp. ETS-05	8	56			42						1		9	14			1			7	17						5	3	1	3	1
[Polyangium] brachysporum	10	53			53		1	5	7		1	1	7	8	2				2	35	36						9	7	1	1
[Propionibacterium] humerusii								1					1
[Pseudomonas] boreopolis	1	5			7							1		1							2						1	1						1
[Pseudomonas] geniculata	1	3											2								1
[Ruminococcus] gnavus	6	5			12		1	1			1		3	8	4	5			1	3	9	1	1			1		4	2	1								1
[Ruminococcus] gnavus CAG:126														1
[Ruminococcus] lactaris		3			11									2		2		1			2						3	3	1		1							1
[Ruminococcus] torques		1			3			4					2	1	4	1			1	1	22						5			2	1
[Ruminococcus] torques CAG:61																													1
[Scytonema hofmanni] UTEX B 1581		3												1																	1
Abditibacterium utsteinense	11	70			42			1				1	8	4	1	1	2			11	375						6	4						4
Abiotrophia defectiva		1											2	378
Abiotrophia sp. HMSC24B09		2												576													1
Absicoccus porci					1			1						1																				1	1
Absiella sp. AM22-9																													1	1	1
Absiella sp. AM27-20														4
Absiella sp. AM29-15		1											1	1
Absiella sp. AM54-8XD														1
Abyssibacter profundi	8	70			46			3	69	21	1	1	15	5	1	1	1		5	17	27						40	3		1	1			2	1
Abyssicoccus albus		4			2						1		3		1		1				4						2	1	1		1	1	1			2
Abyssisolibacter fermentans	3	14	13	5	20	2		2	2	1			15	17	6	11	12	6	1	24	18					2	13	11		1		5		1		4		3
Abyssogena phaseoliformis symbiont		1			2															1	1
Acaricomes phytoseiuli	1	3			6								3	4	2		17			1	9						8	1			1
Acaryochloris marina	4	44			35						2	1	8	5	1		2		1	8	18						4	3		1	1					1	1
Acaryochloris sp. CCMEE 5410	6	36			36			1	2		1		3	4	2					6	12							3			1							1
Acaryochloris sp. RCC1774	16	64			67		1	1	2		1	1	9	5	2	1			1	7	26						8	1	1	1								2
Acerihabitans arboris	3	10			10						3			4						6	3						6	3							1
Acetanaerobacterium elongatum	1	4	2		32			11					1	26	4	1				2	4						5	31		1	1			1				2
Acetatifactor muris	2	4			8						1	1	1	8	3			1		1	3			1			2	2
Acetilactobacillus jinshanensis					3		1						2			1	1				2						1
Acetitomaculum ruminis		5			5								3	7		2				1	1						2	1
Acetivibrio ethanolgignens	1	2			14								2	12	2					1	1						3	2				1			1	1		1
Acetoanaerobium noterae		1	1		3								6	1	1					1	1							6							1			1
Acetoanaerobium sticklandii		2			4								4	5	1	1	2			3	1						1	4		1
Acetobacter aceti	2	17			7			1					2	9	1	1	1	1		4	7						3		2		2							2
Acetobacter ascendens					2									1						1	1
Acetobacter cerevisiae	2	2												5							1						1	1
Acetobacter cibinongensis	2	5			5				1	1			1	6	2					2	4						1	1		1	1
Acetobacter conturbans		11			4						1			6						1	1													2
Acetobacter estunensis		9			7				1		1		3	3						6							1	1										1
Acetobacter fabarum		3			2	1							1	2							1							1	1	1	1
Acetobacter fallax		7			6				1		1			2			1			1	4						3	1							1
Acetobacter farinalis		4			2								1				1		1	1	4						2	1
Acetobacter ghanensis	1	2			6				2				2	2			1			2	2										1
Acetobacter indonesiensis	2	8			6								4	5						5	4							1
Acetobacter lambici	2	2			3								1	3					1	1	1
Acetobacter lovaniensis		2			5				2					2						1	1							1
Acetobacter malorum	1	4			5		3		1	1	1		9	9	1	1	2			2	7			1			1	1		1	1
Acetobacter musti	2	13			11					1			3	6	1		1			7	9						3	3										1
Acetobacter nitrogenifigens	3	6			13			2			1		2	6						3	3						3	3	1	1								1
Acetobacter oeni	1	10			5					1		1	1	8						3	4						4
Acetobacter okinawensis	1	3			3									2			1			2	3							1	1
Acetobacter orientalis	3	11			8				1	1			4	5						7	9						2	2	1							1
Acetobacter orleanensis	2	4			3				1				2	4		2				4	2						3
Acetobacter oryzifermentans														1
Acetobacter oryzoeni		2																											1
Acetobacter papayae	2	5			3						1			2			1			1	2																	1
Acetobacter pasteurianus	1	8			7							1	1	7		1			1		5						2	2	1	2
Acetobacter peroxydans	1	7			5			1			1		3	2		1					2			1			2
Acetobacter persici	1	5			9						2		1	4	1					1	1						2	3	1	1	1
Acetobacter pomorum		1			2								1						1	1	1							1
Acetobacter senegalensis		3																		1	3						1	1
Acetobacter sicerae		7			3								1								3						2		1
Acetobacter sp. 46_36								1	1					1										1				2
Acetobacter sp. CAG:267	1				2						1		1						1	1	1								1
Acetobacter sp. CAG:977	1	17			8							1	4	1						1	5							1		1	2
Acetobacter sp. DmW_043					1											1					1						1				1
Acetobacter sp. DmW_136														1
Acetobacter sp. DsW_059					1																							1
Acetobacter sp. DsW_063	1	2			4								3							1	2							2	1		1
Acetobacter sp. DsW_54														1							1							1
Acetobacter sp. KACC 21233		6			7		1		1		1	1	2	3		2	1		1		9			1			4	3	2	1	2
Acetobacter syzygii	2	1			4		1	1			2		2	6					2	4	8			1			2	2			1
Acetobacter thailandicus		1			1																2							1
Acetobacter tropicalis	4	7			6				1				1	10	2					3	2						1	6
Acetobacteraceae bacterium	13	52			53		2	1	2		6	1	18	15	1	3	4		2	17	50						12	10	1		2			1	1		2	1
Acetobacteraceae bacterium AT-5844	16	48			38				2	1	3	1	15	7		2	1		1	16	23						8	1	6	3	3							1
Acetobacteraceae bacterium SCN 69-10	1	2			4								3							1	2						1
Acetobacterium bakii	2	7	1		9			1			1		4	4	1	3	2			3	3					1	3	5			1							1
Acetobacterium dehalogenans		3			2									1	1	1	1			1	1						1	1
Acetobacterium fimetarium			1		6			2					1	2	1					2	4						1	2						1				1
Acetobacterium malicum	1	3			2								2	2		2	1			2	3						1	1
Acetobacterium paludosum					2			1		1				6	1	2		1		3	2						1	3
Acetobacterium sp. KB-1		2			2									7	1	2	1				1				1		3	2				1				1
Acetobacterium sp. MES1					1			2							7	1	1	1			1					1					1
Acetobacterium tundrae	1	1		1	4									2		1	1	1			2																1
Acetobacterium wieringae		3			1				1				2	4		2				2	4					1		2		1		1
Acetobacterium woodii		6			6		1						1	3	2					3	2			1			1	4
Acetobacteroides hydrogenigenes		6			7	2						1	1	1	1		1			5	5							2			2
Acetohalobium arabaticum	2	15			15				4				5	5		4	2	1	2	1	5							5				1
Acetomicrobium flavidum		3			2				1							1	1			1							1									1
Acetomicrobium hydrogeniformans		2			5								1	1	1						1						2
Acetomicrobium mobile	1	3			3					1				1		1				1								1					1
Acetomicrobium thermoterrenum	1	2			3								1	1														1	1		1
Acetonema longum		30			31	1				1		1	8	8	2	4	4	1	1	1	11			1			6	2	1	2	2			2
Acetothermia bacterium 64_32	4	48			38								7	3		1	2			7	9						4	2		1					1			3
Acholeplasma axanthum		1			5		1						3				1										1											1
Acholeplasma brassicae		1			1						1		3	2			1	1			2							1
Acholeplasma equifetale					3								2	1						1	4
Acholeplasma granularum					2		1				1		3	1
Acholeplasma hippikon	1	1			2			1					2	1							1						1									1		1
Acholeplasma laidlawii		3			2		1						2	2	1					2	4									1
Acholeplasma modicum		1			3		1						5							1	1							1
Acholeplasma oculi		1			1			1					3	1		1				1	1	1						2			1			1
Acholeplasma palmae		1	1		1		2	1					4	3			1														1
Acholeplasma sp.	1	2					1							1		1				1	2
Acholeplasma sp. CAG:878	1				3															1				1				1								1
Acholeplasmataceae bacterium		1			6								1	2	1	1					3						1
Acholeplasmataceae bacterium Mahy22		1			2								2	2		1	1			1	1							1
Acholeplasmatales bacterium		2			1							1	1	3						1	3							1										1
Achromatium sp. WMS1	1	7			6			9	2				12	1						2	48						32
Achromatium sp. WMS2	3	12			11								3	2	1					6	10						3		1									1
Achromatium sp. WMS3	4	25			17	1						1	4	2		1		1	1	5	10						4	2										1
Achromobacter aegrifaciens	2	8			2							1	2	3		1					5						4	5	2		1
Achromobacter aestuarii	11	40			33			1	4		1	1	2	4	1				2	23	66			1			53	23	3		1							2
Achromobacter agilis	1	6			7		1		1				1	3	1				1		10						4	5
Achromobacter aloeverae	6	18			50		1	1	3		2	2	4	6		1			1	9	33						20	9	5	3	2			1				1
Achromobacter animicus		6			5					1	1			1						2	6						2	6							1
Achromobacter anxifer		7			7				1				3	4					1	9	10						8	4		1						1
Achromobacter arsenitoxydans	2	8			8								3	7		1	1		1	5	11						15	8
Achromobacter deleyi	3	14			27				1			1	3	3			1			5	19						10	12	2									1
Achromobacter denitrificans	6	31			34				2				4	9	1				1	7	18						19	9	4	3				1
Achromobacter dolens		4			8								4	2						1	5						2	2	1
Achromobacter insolitus	3	19			18	1	2	1	1	1	3	1	4	9			1		2	8	16			2			9	6		1					1
Achromobacter insuavis	2	9			8			1					2	2		1				2	3						3	5		1
Achromobacter kerstersii		16			11	1			1				1	5						1	13						11	6	1							1
Achromobacter marplatensis	4	5			9						1		1	2						1	15						5	2	1	1	1
Achromobacter mucicolens		4			5									3						1	4						3							1
Achromobacter pestifer	2	24			18				1		1	1	1	5		1			1	8	23						19	4	1					1			1
Achromobacter piechaudii	2	16			10	1	1	1	2	1	1			7	1					5	12						9	6	1	1
Achromobacter pulmonis	1	10			10			1		1		1	3	5					1	3	11						5	9
Achromobacter ruhlandii		9			8	1			3	1		1	5	16						4	9						9	8	4	2	2				1
Achromobacter sp. 2789STDY5608615		2			3							1		4					1	1	1							1	1
Achromobacter sp. 2789STDY5608621		1												1						1							1
Achromobacter sp. 2789STDY5608628																					2
Achromobacter sp. 2789STDY5608633		2			2				1					1						4	4								1		2
Achromobacter sp. ACM01		1															1				4
Achromobacter sp. ACM02																					1						1
Achromobacter sp. ACM03		3			1																						1
Achromobacter sp. ACM04																					1							1
Achromobacter sp. AONIH1	3	20			17		1		2			3	4	8	2	1	1			7	21						14	14	1	1	1
Achromobacter sp. As5-2																															1
Achromobacter sp. ASV32		7			6	22	30	37	2	27	31	1	3	5	61	108	83			3	4			24			4	2	10	39	48			22
Achromobacter sp. B4U2B	1	2			2
Achromobacter sp. B7		4																									3
Achromobacter sp. Bel		3			4				1				2	3						2	4						1	3
Achromobacter sp. DH1f	1	2			4								2	1							1							2										1
Achromobacter sp. DMS1	3	11			21				2		1	3	4	5	1					6	29						28	12
Achromobacter sp. HZ01	1	3					1	1					1	3						1	5			1			1	1
Achromobacter sp. K91		1																		1
Achromobacter sp. KAs 3-5		2							1	1								1			4						1			1
Achromobacter sp. LC458	2	2			1								1								1						2
Achromobacter sp. MFA1 R4	1	4			4								1			1	1			4	3						3	2	2					1
Achromobacter sp. MYb9		7			7						1			5							6						4	7
Achromobacter sp. NFACC18-2	2	9			2								1								5						1	1	1	1
Achromobacter sp. Root170					1															1
Achromobacter sp. Root565	1	6																			7						4
Achromobacter sp. Root83	2	6			9						1		2	5	1					5	7						11	2
Achromobacter sp. RTa	2	4			4									7						2	4						4	3		1
Achromobacter sp. SLBN-14		1																			1
Achromobacter sp. UMC46	1	5			6									1	1					1	3						4	3
Achromobacter sp. UMC71	1	4			4		1						2	2		1				1	5						3	2
Achromobacter spanius	5	17			13				3				2	12						5	9						15	2	4	5	1
Achromobacter veterisilvae	1	14			14		1		1				1	3			1			26	12						6	24	1					1
Achromobacter xylosoxidans	16	85	1		50			5	6		3	3	19	25	5	1		1	3	34	67						44	24	16	21	15			2	1			1
Acidaminobacter hydrogenoformans		8	1		28	1					1		3	5	4	7	5		1	8	13		1				7	7		2	1	3						2
Acidaminococcus fermentans		6			4								3	7						1	1						2								1	1
Acidaminococcus intestini		1																									1			1
Acidaminococcus intestini CAG:325														1
Acidaminococcus massiliensis		6			1								1	5		2				1	1						2									1		1
Acidaminococcus provencensis													1				1
Acidaminococcus sp. AM05-11		1											1	2
Acidaminococcus sp. AM33-14BH		1
Acidaminococcus sp. BV3L6														1
Acidaminococcus sp. CAG:542		1												1
Acidaminococcus sp. CAG:917		3			2			2					2	3						2	2						2	2	1		1	1					1
Acidaminococcus timonensis	4	5			5								3	1	1	1				2	3						1	1		1						1
Acidianus brierleyi		3			2									2				1		1	1													1
Acidianus hospitalis					3					2
Acidianus infernus		1			1									1							1							1		1
Acidianus manzaensis		5			4				1		1		1	1						2	2
Acidianus sp. RZ1					1																1
Acidianus sulfidivorans		1							1					1	2		1				1
Acidibacillus ferrooxidans	5	38			29			2	3			1	7	8	4	2	4		1	8	14			1			6	1	2		3
Acidibacillus sulfuroxidans		16			21				3			2	2		9	2	3	1	1	6	11						3		1	1
Acidibrevibacterium fodinaquatile	11	59			39			1	1		3	1	34	6	1	2	1			21	35						16	9	1		1			1			1	1
Acidiferrobacter sp. SPIII_3	4	27			31				5		2	2	11	5					1	12	10			1			4	4						2
Acidiferrobacter thiooxydans	4	20			25		1		3	3		1	10	4				2	4	14	8						4	1
Acidihalobacter aeolianus	7	29			26	1			10		2	3	6	4					1	9	14						11	3						2			1
Acidihalobacter ferrooxydans	4	35			30		1	1	30	3	1	3	11	2	1					13	11						21	5
Acidihalobacter prosperus	8	54			62		2	1	26	4	5	5	17	9	2	1	1	1		31	17						27	14		1				1			1	1
Acidilobus saccharovorans	1	2			4															2								1	1
Acidilobus sp. 7A		3			2		1						1								5									1
Acidilobus sp. SCGC AC-742_E15		1
Acidimangrovimonas indica	1	1									1																1
Acidimangrovimonas sediminis	5	20			24		1	1	9	2	10		7	8			1		1	11	16			1			8	7						1			1	1
Acidimicrobiaceae bacterium	64	229			315	1	2	1	6		7	1	109	30	8	1	1		3	86	254						120	15	1							3		1
Acidimicrobiaceae bacterium TMED130	4	28			25	1		1		1	5		9	8	3		3			5	22						3	6	1		1
Acidimicrobiaceae bacterium TMED189	1	5			2																2						2
Acidimicrobiaceae bacterium TMED210	1													2
Acidimicrobiaceae bacterium TMED224	3	8			9								2	5						3	4						3	3	1
Acidimicrobiaceae bacterium TMED244	1	1			2								2								1
Acidimicrobiaceae bacterium TMED77	2	8			14						2		2	4						2	5						1
Acidimicrobiales bacterium	75	400			460	5	1	4	10	5	12	1	231	62	11	7	4	2	1	86	280			1			175	46	2				1	1	6	3	1
Acidimicrobiales bacterium 20-64-4		6			1						1		2	1						2	4						1
Acidimicrobiales bacterium MED-G01	3	23			18						1		14	1						6	9						9
Acidimicrobiales bacterium mtb01	20	92			92	1			1	2	2	1	54	25	2					19	106						60	6	1									3
Acidimicrobiia bacterium	103	346			278	2	1	1	2	2	9	2	182	59	3	2	2		2	64	194						95	29	12	12	8
Acidimicrobiia bacterium BACL6 MAG-120322-bin79		1			1								1								1
Acidimicrobiia bacterium BACL6 MAG-120924-bin43		1			2
Acidimicrobiia bacterium BACL6 MAG-121220-bin61																											1
Acidimicrobium ferrooxidans	6	43			46		1	2		1	2		26	6	1		2			13	18						17	3										1
Acidimicrobium sp.	7	16			18		1		2		1	1	16	6	3	2			1	3	31						8	1
Acidimicrobium sp. BACL17 MAG-120823-bin42	1	2			4									1	1						4						2
Acidimicrobium sp. BACL17 MAG-120924-bin0	1	2			8								2							1	5						2
Acidimicrobium sp. BACL19 MAG-120924-bin39	5	21			17							1	4	4	1					4	18						4	1
Acidimicrobium sp. BACL27 MAG-120823-bin4		8			10								5	2	1					3	8							2	1
Acidiphilium angustum		3			3										1						1						1							1
Acidiphilium cryptum	2	4											4						1	1	5						4	2
Acidiphilium multivorum	2	11			7								3							1	1						5	1
Acidiphilium rubrum	2								1												3
Acidiphilium sp. 20-67-58	2	2			4															1
Acidiphilium sp. 21-60-14		4																		1							1
Acidiphilium sp. 21-62-4		3			1																						2
Acidiphilium sp. 21-66-27		1			1														2		1																1
Acidiphilium sp. 21-68-69					1
Acidiphilium sp. 34-60-192	1	1											1	1						1	3						1
Acidiphilium sp. 34-64-41	2	3			5								1								2								1					2
Acidiphilium sp. 37-60-79					2								1	1
Acidiphilium sp. 37-64-53	1	5			4														1	1	6						4	1
Acidiphilium sp. 37-67-22		1			2								1								1
Acidiphilium sp. C61		7			3		1		1		1		1	1	1		1				3						1	1
Acidiphilium sp. CAG:727		2			1		1						1	2	4						3										1
Acidiphilium sp. JA12-A1	1	9			6								1	1							5						3
Acidiphilium sp. PM		2			5				1											1	1						1
Acidipila dinghuensis	18	89			91			1			2		7	8	1				2	22	24			2			13	9	1	1	1			1				1
Acidipila rosea	13	82			86	1			1	1	1		5	1			1		3	25	34						9	4						2	1			2
Acidipila sp. 4G-K13	20	113			132	1	2		1	1		2	10	6	4		5		2	23	46						12	7	1	2	3			3			1	2
Acidipila sp. EB88	11	77			64					1		1	5	9	1		3		1	12	17						7	5
Acidiplasma aeolicum																											1
Acidiplasma cupricumulans						2		23	3				24	2							119						90	1
Acidiplasma sp. MBA-1		1
Acidipropionibacterium acidipropionici	2	14			21		1	5	2		2		13	8	3	5	1			5	3			1			12	5	1	2								1
Acidipropionibacterium jensenii		11			17							1	7	7	3	2			1	7	11						10	6	1		1				2			1
Acidipropionibacterium thoenii		3			8			2			1		8	5	4						8						13	1							1
Acidipropionibacterium timonense	3	4			14								9	4	3					1	7						19	2	1	2	1				1	1
Acidipropionibacterium virtanenii	2	3			4				1				7	5	2					1	6						11	4	1	1				1	2	1
Acidisarcina polymorpha	26	157			173		1		1		1	2	11	6	1	2			2	49	82			1			24	11	1				1	2		1		4
Acidisoma sp. L85	1	17			10		1				1		2	3	1		1			5	13						7	1
Acidisoma sp. S159	4	16			10				2				7	1						3	10						5			1
Acidisphaera rubrifaciens	13	73			53			1			2	1	33	4					1	33	37						17	9	1					2
Acidisphaera sp. L21	20	78			77	1		1		2	2	2	14	11	1		2			31	54						24	18	1	2				3	1
Acidisphaera sp. S103	65	199			213			2	1		5	4	36	8	2		1		5	73	115			2			46	24	2	1	2			1	1		1	5
Acidithiobacillales bacterium SG8_45	5	27			19				5	1		1	35	11					1	6	5						8	1			1
Acidithiobacillales bacterium SM1_46	4	28			27				1			1	1	9			1	1		3	2						1		1									1
Acidithiobacillales bacterium SM23_46	4	35			30				1				6	4						6	6						3		1					1
Acidithiobacillus albertensis	1	2			1																1
Acidithiobacillus caldus	9	33			23				6		1	1	5	8	1		1		1	11	15						4	3		3	1							2
Acidithiobacillus ferrianus	3	18			9	1			4				4	6		2			1		7						3	2	1		2
Acidithiobacillus ferridurans		1					1	1			1		1	3							1			1				1						1
Acidithiobacillus ferrivorans	7	35			25		1		5	1			9	7				1		10	19						13	12						2
Acidithiobacillus ferrooxidans	4	14			16	1				2		1	5	6						2	14						6	1			2			2
Acidithiobacillus sp.	5	37			16								9	3	1	1	1		1	6	13						7	2		1								1
Acidithiobacillus sp. 'AMD consortium'					2
Acidithiobacillus sp. GGI-221	1	7			2						1		2	2						3							1
Acidithiobacillus sp. HP-11														1													1
Acidithiobacillus sp. SH	1	11			18				2			2	2	4		1				2	2						4	1		1	1			1
Acidithiobacillus sulfuriphilus	3	29			16		1	1	3				1	8		1				5	10						7	5										2
Acidithiobacillus thiooxidans	3	16			12								1	10	2					11	9						3		1	3	1
Acidithiomicrobium sp. P2					1
Acidithrix ferrooxidans	2	5			5								9	1	2					4	1						2	1
Acidithrix sp. C25	2	5			6				1				10		1					1	2						3
Acidobacteria bacterium	20307	145794	1		199481	42	75	63	195	87	184	605	5620	1065	148	119	114	26	1938	30888	69236	1		19			6730	6598	43	93	81	6	6	78	11	17	107	3044
Acidobacteria bacterium 13_1_20CM_2_55_15	1	20			41															2	4
Acidobacteria bacterium 13_1_20CM_2_57_8	4	215			89							3							1	7	9						2	1
Acidobacteria bacterium 13_1_20CM_2_60_10	6	50			33								1	1					6	8	7						2	1										2
Acidobacteria bacterium 13_1_20CM_2_65_9	52	303			517				1			1	2	1			1			56	211						18	3										11
Acidobacteria bacterium 13_1_20CM_2_68_14	9	24			19									1		1				3	10							1
Acidobacteria bacterium 13_1_20CM_2_68_7	3	24			25							1	4	3					1	8	11						2	1
Acidobacteria bacterium 13_1_20CM_3_53_8	128	675			1078	5	8	10	1	10	7	3	22	3	13	14	22	1	9	184	1082			5			29	17	3	6	15			5				6
Acidobacteria bacterium 13_1_20CM_3_58_11	4	7			15								1							2	4							3										1
Acidobacteria bacterium 13_1_20CM_4_56_7	3	33			28								1	1					1	4	7						4	5
Acidobacteria bacterium 13_1_20CM_4_57_11	1	5			10								1			1					3							1
Acidobacteria bacterium 13_1_20CM_58_21	6	33			43		1	1				1	3	2	1	2	1		3	11	18						5				2							3
Acidobacteria bacterium 13_1_40CM_2_56_11	4	69			61								2							6	15						4	2
Acidobacteria bacterium 13_1_40CM_2_56_5	5	246			125							1							1	11	15							2										1
Acidobacteria bacterium 13_1_40CM_2_60_7	2	40			23								3						3	1	7																	1
Acidobacteria bacterium 13_1_40CM_2_64_6	4	86			102							1	2							13	39						2	1										2
Acidobacteria bacterium 13_1_40CM_2_68_10	3	11			8								2						1		5																	1
Acidobacteria bacterium 13_1_40CM_2_68_5	13	108			119						2	2	9	5	1	1			1	19	48						8	3		1							1	7
Acidobacteria bacterium 13_1_40CM_3_55_6	13	50			236								2						1	41	131						3	3										2
Acidobacteria bacterium 13_1_40CM_3_56_11	2	16			15							1		1					1	1	8							1						1				1
Acidobacteria bacterium 13_1_40CM_3_65_5	16	111			238								2						1	40	108						7	3										5
Acidobacteria bacterium 13_1_40CM_4_57_6	2	38			25								4						1	5	12						2	2
Acidobacteria bacterium 13_1_40CM_4_58_4	13	129			69					1			1	2					4	11	13						4	1
Acidobacteria bacterium 13_1_40CM_4_61_5	1	26			11														1	1	1
Acidobacteria bacterium 13_1_40CM_4_65_8	68	385			546								11				1		1	57	252						11	4										13
Acidobacteria bacterium 13_1_40CM_4_69_4	9	49			40					1			2	2						6	17						1	1										1
Acidobacteria bacterium 13_1_40CM_56_16	2	82			49							2		1					1	4	14						3	2
Acidobacteria bacterium 13_1_40CM_65_14	92	563			969						1		10	1					7	105	423						14	1						1				18
Acidobacteria bacterium 13_2_20CM_2_57_12	1	5			7															3	1
Acidobacteria bacterium 13_2_20CM_2_57_6	2	6			9															4	2						1
Acidobacteria bacterium 13_2_20CM_2_66_4	8	56			94					1			1						1	13	33						1	3										1
Acidobacteria bacterium 13_2_20CM_56_17	4	15			7								1	1						2	3						2	2						1
Acidobacteria bacterium 13_2_20CM_57_17	3	23			26								1	1						5	8						1											2
Acidobacteria bacterium 13_2_20CM_57_7		4			3																1							1
Acidobacteria bacterium 13_2_20CM_58_27	3	12			20														1	1	7						3	1
Acidobacteria bacterium 21-70-11	3	25			20							1	1	2						2	10						3		1
Acidobacteria bacterium 37-65-4	9	67			85				1				5	1	1				2	19	31						3	10									1	3
Acidobacteria bacterium 37-71-11	2	21			28						1		3	1	1	1				3	12						3	2			1							1
Acidobacteria bacterium AB60	25	157			157				2		1	1	14	10	1	2		1	9	68	61						16	13		1								3
Acidobacteria bacterium ADurb.Bin051	14	197			356	1	1		1	1	1		85	9		2			8	34	233						22	8	1	1	1				1		1	1
Acidobacteria bacterium ADurb.Bin340	6	43			59		1	1	1	1	1	2	5	3			2			10	26			1			5	2	1	1
Acidobacteria bacterium CG_4_9_14_3_um_filter_49_7	4	18			14						2			5	1					3	6						6			1
Acidobacteria bacterium JGI 0001001-H03	1	1			1																						1
Acidobacteria bacterium Mor1	24	507			223	1	3	2	2	1	5	3	32	13	1				9	40	85			1			10	13		3								2
Acidobacteria bacterium OLB17	231	47			72		1		1		1	1	3	3	1				3	35	209						27	4						1			1	1
Acidobacteria bacterium RBG_13_68_16	16	161			249	1		1		1		1	28	5					8	64	133			2			15	9	2	3	1		1	1				1
Acidobacteria bacterium RBG_16_64_8	14	173			215				1	1	2		24	2					1	14	41			1			11	6	1	1	1							18
Acidobacteria bacterium RBG_16_68_9	19	152			109					1			5	1						11	143						6	3									2	5
Acidobacteria bacterium RBG_16_70_10	64	1025			1149							1	8	4					11	83	319						5	47										5
Acidobacteria bacterium RIFCSPHIGHO2_01_FULL_67_28	6	34			31								1	2					2	6	9						3	2										1
Acidobacteria bacterium RIFCSPHIGHO2_02_FULL_67_57	5	29			28								1	1					2	2	9						3	1
Acidobacteria bacterium RIFCSPHIGHO2_12_FULL_67_30	9	21			26								1						1	2	2						1	1
Acidobacteria bacterium RIFCSPLOWO2_02_FULL_59_13	64	444			251				1	1	1	2	13	12					13	45	61						27	14	1							1		4
Acidobacteria bacterium RIFCSPLOWO2_02_FULL_60_20	21	402			171	1					1		5	2	1		1		2	22	24						15	5						1				3
Acidobacteria bacterium RIFCSPLOWO2_02_FULL_61_28	52	722			449		3	2		1	1		15	5		1	2		9	44	93			1			43	9	2									7
Acidobacteria bacterium RIFCSPLOWO2_02_FULL_64_15	29	249			450							2	5	2					1	36	84						16	9										2
Acidobacteria bacterium RIFCSPLOWO2_02_FULL_65_29	506	6228			9354			1	2	2		12	43	7	1	1		1	30	531	1222						97	57									2	68
Acidobacteria bacterium RIFCSPLOWO2_02_FULL_67_21	50	443			670							1	5	3						63	93						13	2										4
Acidobacteria bacterium RIFCSPLOWO2_02_FULL_67_36	13	96			182							1	2						1	26	49						6	3										14
Acidobacteria bacterium RIFCSPLOWO2_02_FULL_68_18	12	192			225											2			1	26	22						2	6		1								2
Acidobacteria bacterium RIFCSPLOWO2_12_FULL_54_10	29	365			209		1	1	1		1	1	15	4	1			1	6	27	35			1			29	6		1	1							3
Acidobacteria bacterium RIFCSPLOWO2_12_FULL_59_11	23	311			197				1	1	2	2	6	4					4	24	34						16	4		3				1			1	3
Acidobacteria bacterium RIFCSPLOWO2_12_FULL_60_22	51	857			549	1			1	1			20	8	2	2	1		7	37	79						32	12			2			1				3
Acidobacteria bacterium RIFCSPLOWO2_12_FULL_65_11	6	97			134								2	1		1				13	22							3										3
Acidobacteria bacterium RIFCSPLOWO2_12_FULL_66_10	65	424			861							6	3		2		1		1	191	292						24	11										6
Acidobacteria bacterium RIFCSPLOWO2_12_FULL_66_21	31	201			363							5	8	3	1				5	97	93						6	10										35
Acidobacteria bacterium RIFCSPLOWO2_12_FULL_67_14	36	298			438								6						1	41	51						6	4										1
Acidobacteria bacterium RIFCSPLOWO2_12_FULL_67_14b	1303	2587			14952						2	39	38	3	1	4			34	4712	5018						471	168									3	70
Acidobacteria bacterium RIFCSPLOWO2_12_FULL_68_19	35	414			474						1	1	2							34	39						4	2										9
Acidobacteria bacterium SCGC AG-212-P17	3	32			27								1							5	10						1	1
Acidobacteria bacterium SCN 69-37	178	882			1486	1			1	1	2	6	74	4	1	1	1		3	449	562						69	68			2							51
Acidobacteriaceae bacterium KBS 83																				1
Acidobacteriales bacterium	72	533			195			1				2	7	6					5	47	59						49	5			2						1	2
Acidobacteriales bacterium 13_1_40CM_3_55_5		5			4															2	2						1
Acidobacteriales bacterium 13_2_20CM_2_55_5		3			1																1
Acidobacteriales bacterium 13_2_20CM_55_8	8	67			71	1		1	1			2	1	1					4	14	23			1			3	1
Acidobacteriales bacterium 59-55	12	85			83	1					1		7	4		1			2	23	25						13	5						94				2
Acidobacteriia bacterium	227	1848			1179		1	1	3		1	3	33	7	1	2	1		15	134	247						126	26			1			1				5
Acidobacteriia bacterium 12-62-4	59	580			210		1	1		1	1		3	3			1		2	43	38			1			66	5	1		1			1				1
Acidobacteriia bacterium AA117	56	517			368		2	1	1		4	5	15	11	1				10	79	103			1			35	10			1			1	1			4
Acidobacteriia bacterium SbA2	33	183			143		1	1	3		3		7	5	1		1		9	27	43						16	9							1		1
Acidobacterium ailaaui	8	93			62				4	1	1		5	5					1	17	30						13	2			1	1		1				2
Acidobacterium capsulatum	15	80			66	1	1						5	4	1				6	15	19						19	6			1			2				1
Acidobacterium sp.	691	1227			5745							23	13	6					8	2715	2567						256	61									2	32
Acidobacterium sp. 4Y35	29	222			219				1	1		3	16	4		1			8	65	98						20	7	2		2							7
Acidobacterium sp. S8	23	126			121			2	2				17	7	1				3	29	40						16	7			2			4				2
Acidocella aminolytica	6	24			15		2	1	2	1	2		7	4						6	18						8	3		1	1
Acidocella aromatica	4	15			11		1		1		1		5	4		1				5	8						5	2						1
Acidocella facilis	2	7			8								1							2	3						1	1	1
Acidocella sp. 20-57-95	1	7			2									1					1	3	6						1
Acidocella sp. 20-58-15	2	6			3								2						1	4	6						1
Acidocella sp. 20-61-6	4	8			8				4				5							2	4						2	5						1
Acidocella sp. 20-63-7		5			5					1	1		2	2						2							2	1
Acidocella sp. 21-58-7		2			3															1	3																	1
Acidocella sp. 35-58-6		4			2								2							1							1
Acidocella sp. C78	3	7			6		1	1			1	1	3	4		2				1	5			1			6	3
Acidocella sp. MX-AZ02	3	6			8							2	1	1						2	2							3
Acidomonas methanolica	1	14			18		1				1	1	10	8			1			11	9						4	8						1
Acidothermus cellulolyticus	5	42			39	12		3	3		1		51	7	9		1		1	24	24						18	2		1					3	1		1
Acidovorax anthurii	1	14			13		2	1	1	1			2	12						5	12			1			4	10		1	1			1	1			1
Acidovorax avenae	2	25			27				1	2		1	3	18	4				2	5	21						5	6	3	4
Acidovorax caeni	1	10			8				1					13						3	4						6	11	4	2	1
Acidovorax carolinensis	3	9			11				9				2	7						3	6						2	20	1		1			1
Acidovorax cattleyae		7			14									8						4	4							7	1		1				1
Acidovorax cavernicola	5	11	1		6															4	6						1		3	1	1				1			1
Acidovorax citrulli	1	8			11			1					2	11						3	4						3	3	4	8	4							1
Acidovorax delafieldii	5	19			17		2		6	1	1		4	5		1				5	8						2	16	5	4	1
Acidovorax ebreus					1											1				1							3	1
Acidovorax facilis	2	3			2									1						1	5						2	4	5	7	4
Acidovorax kalamii	2	7			3								1	7	1					1	4						2		6	10	2
Acidovorax konjaci	2	24			27		1	1	2	1		1	10	15	2		2		3	9	23						9	13	4	3	6			1
Acidovorax monticola	1	10			11		1		1		1	1		14	2	1				3	9						2	4
Acidovorax oryzae		8			3							1	1	8						3	2						1	2	2	2	2
Acidovorax radicis	3	8			7								4	6	1					6	5							2	1	1
Acidovorax soli	8	26			29			1	10	1	1		3	9	1				1	6	14						4	11	5	1	4				1
Acidovorax sp.	3	10			9				2					5						2	6						5	8									1
Acidovorax sp. 100		2			2	1														2	3							1	1	1
Acidovorax sp. 106	1	3			6				1				2	5		1				1	6						3	5		1
Acidovorax sp. 107		4			2		1						1	2						1	5							2	5	6	2
Acidovorax sp. 16-35-5	7	7			11				1		1		1	5	2					6	5						4	1
Acidovorax sp. 1608163	1	4			2								1	3							2							2	1
Acidovorax sp. 17-64-282		2			3															1	2							1	1	3	3
Acidovorax sp. 210-6	2	12			6		1	1	3	1	1		1	7						2	8						6	17										1
Acidovorax sp. 28-64-14		3			1
Acidovorax sp. 32-64-7													1
Acidovorax sp. 56	1				3				1					3							4						1
Acidovorax sp. 62	3	3			1						1									2								2										1
Acidovorax sp. 65-7																												1
Acidovorax sp. 69	1	8			11				3		1		1	4			1				7						2	3
Acidovorax sp. 93		2			4									2	1					1							2	2
Acidovorax sp. 94		2			1				1				1	1	1					3	1							1						1
Acidovorax sp. 99		3			3																							1
Acidovorax sp. ACV01		5			5											1	1			1	1						1
Acidovorax sp. ACV02		1			1									1							4						3	2	3	3	3
Acidovorax sp. BoFeN1	1	3			3				8					3					1		1						1	1
Acidovorax sp. CCH12-A4		2			2		1	3	4				2	4	1					1	1						1	6										1
Acidovorax sp. CF301					1									1
Acidovorax sp. CF316									3		1		1
Acidovorax sp. FJL06	3	8			7	1			1				2	5					1	2	5						1	5	4	6	2
Acidovorax sp. GW101-3H11	3	6			7				2					3						2	4							2						1
Acidovorax sp. GW2																				1
Acidovorax sp. HDW3	2	10			4				1				2	16						1	11						4	24						1
Acidovorax sp. HMWF018		3			2									1							2							2	17	16	13
Acidovorax sp. HMWF029	2	8			8				1				2	1						5	3						1	6		1
Acidovorax sp. IB03		2			3				9	1			2	2	2						1							1	9	12	4				1
Acidovorax sp. JHL-3		3			1								1	1						1	1						1	2
Acidovorax sp. JHL-9	2	2			5				6			1	1	3						1	3						1	19		1				1
Acidovorax sp. JMULE5		2			6				2					2						3	1							3
Acidovorax sp. JS42		2			1			2					2								1						4	1										1
Acidovorax sp. KKS102	2	7			5				1				1	1						1	2							1	3	4	4
Acidovorax sp. Leaf160	2	16			9							1	1	16		2				2	7						1	10		2	1
Acidovorax sp. Leaf78		1			3								2	3							2
Acidovorax sp. Leaf84		1			1																								1	1
Acidovorax sp. MR-S7	2	14			24			3	5				2	5	2		1			12	10						7	24	5	8	4
Acidovorax sp. NB1		3			4									2	1						6						7	4	1	4	1
Acidovorax sp. NO-1	2	1			3				1		1		1	3		1			2		4						1	5	6	7	3
Acidovorax sp. OV235		1
Acidovorax sp. RAC01	1	12			8				1		1	1	1	8			1		2	2	3						2	9	6	4	2
Acidovorax sp. Root217	2	15			4								2	4						1	4							4	1	2								1
Acidovorax sp. Root219	2	5			9				2					4						2	2						1	1		1
Acidovorax sp. Root267		3			2	1	1			1	1		1	2		1				1	1						1											1
Acidovorax sp. Root275		1											1	1							1
Acidovorax sp. Root402		1			1									1							1						1		2	3	1
Acidovorax sp. Root568													1																1	2	1
Acidovorax sp. Root70		4												2							2							1	10	11	6
Acidovorax sp. SCN 65-28														1							1						1	2
Acidovorax sp. SCN 68-22	1	7	1		8								1	16						1	8						3	31
Acidovorax sp. SD340	1	3			6				1					3						2	4						2	3	9	4	6
Acidovorax sp. SLBN-42	4	17			22		1	1		1	1	1	9	7	2		2			7	39			1			46	19	1		1			3
Acidovorax sp. SRB_14		2			3						1		1	1						1	1							2
Acidovorax sp. SRB_24		1			1				1					3							1							1
Acidovorax sp. ST3	1	3			4	1		1						5					1	1	4						1	2		1	1
Acidovorax sp. T1									4
Acidovorax sp. T1m					2															1	1
Acidovorax sp. YL-MeA13-2016	2	8			13				3					5						1	7						2	3	1	1	3
Acidovorax temperans		5			5				26		1		1	6	7					1	4						13	20	1	1							2
Acidovorax valerianellae	5	14			14		1		2	1				13	2	2			1	4	10						1	6		2
Acidovorax wautersii	3	32			37				3			1	4	17	3	1			2	13	18						9	13	1	2	1							1
Aciduliprofundum boonei		6			2		1		1					4	1					2	4
Aciduliprofundum sp.		4			5				1				1	1			1			3	2																	1
Aciduliprofundum sp. MAR08-339	1	8			2	1	1	1			1		1	1	1	2	1			1	1			1					1		2
Acinetobacter albensis					1								1	3													1						2
Acinetobacter apis		1			2		1						1	1	1												1			1
Acinetobacter baumannii	12	50	1	5	122	403	361	8301	437	1062	742	3	4695	2311	387	367	430	1	7	49	4119			102			2301	503	827	1044	493		52	97	10	1		5
Acinetobacter baylyi	2				6	3		6	1				8	48						2	34						7	2	2	4	2		1
Acinetobacter beijerinckii					1		1							2							1												1
Acinetobacter bereziniae		8			7	1	3		1	1	2		2	14			2			5	14						3		6	2	2		11
Acinetobacter bohemicus		1			2									3	1					1	1						1
Acinetobacter boissieri	1	6			4									1							1						2		1		1
Acinetobacter bouvetii	1	3			1								2	6						2	2												1					1
Acinetobacter brisouii		1			4									1	1		1			2	2							3	2	3	1		1	1
Acinetobacter calcoaceticus		9			3				1	2	1			4	1		1		1	3	2						5	1		2			1
Acinetobacter celticus		2											1	1						1													2
Acinetobacter chinensis														1						1
Acinetobacter colistiniresistens	1				2								1	1
Acinetobacter cumulans													1	4							1						1		1	1			2
Acinetobacter defluvii		2			2								1	1						1									1
Acinetobacter dispersus														1
Acinetobacter equi		1			2									4							3						2
Acinetobacter gandensis		1																			1
Acinetobacter gerneri	1	5			1		1		1					4			1			1	4
Acinetobacter guerrae	2	3			2				1											1	1							1	1	2	1
Acinetobacter guillouiae		1			2									59							1							1		1			1
Acinetobacter gyllenbergii		1			1								1							1	1
Acinetobacter haemolyticus		4			2							1		11						2	4						4	1		2	2		9
Acinetobacter harbinensis		3			1		1	1												1	1
Acinetobacter idrijaensis					1		1	2		1			6	79						2	17						11	13	2	2	2				1
Acinetobacter indicus	1	9			3		1	3		1			1	10			3			3	9						2	4	1	1			15	1				1
Acinetobacter johnsonii	1	57			3	1		4			1			1005		1				3	17						7		2	2			1261
Acinetobacter junii	3	5			3			1	2		1		3	14	3					1	9						12		1	3	1		51	1
Acinetobacter kookii					1									1																			1
Acinetobacter kyonggiensis	1															1																	1
Acinetobacter lactucae		1			1				1					3		1				3	2						1		1	2	1
Acinetobacter lanii		2												11							2
Acinetobacter larvae		3			2			1	1				2	2	1		2			5	2						1	2	1
Acinetobacter lwoffii		5									1			14						12	4												11					1
Acinetobacter marinus					5				2				1	3	1						3
Acinetobacter modestus																											1
Acinetobacter nectaris	1	2			2			1					1	2	1				2		2						2	1			2		1
Acinetobacter nosocomialis	1	5			3		2	3		1	1			4		1					3						3		3	4	4		5	1
Acinetobacter oleivorans		2			3	1	1	5	1				1	2	2					3	2						1		1	1								1
Acinetobacter parvus					9									1	1														1	2			1
Acinetobacter piscicola		1												3						1	2												1
Acinetobacter pittii	4	7			5	1	10	3		1			3	40	5	1	1			6	32			3			3	5		2	4		3	2
Acinetobacter populi		4			1				1					1					1		2						1			1
Acinetobacter portensis		1												1
Acinetobacter pragensis	1	1			1									1						2	2						1						3
Acinetobacter proteolyticus		1			1			1			1			3							1						1						1
Acinetobacter pseudolwoffii		1
Acinetobacter pullicarnis		3											1	4		1			1	1	3						2	1					2
Acinetobacter puyangensis		1			3									1						1	5						1
Acinetobacter qingfengensis	2	5			1				1					5	1				1		3										1
Acinetobacter radioresistens		3			2				1				1	2						1	1						1		3	2	3		7
Acinetobacter rudis	1	4			2		1		1		1		1	8						3	1						1			1
Acinetobacter schindleri		1			1			1						4							1								1	1			6
Acinetobacter seifertii	2	3			2		1			4	1		4	4						2	3						5	1	1	1	1		1			1
Acinetobacter shaoyimingii		2											1	2							6						1						2	1
Acinetobacter sichuanensis		2			2									4														1					1
Acinetobacter soli	3	3			3								1	8						1	4						3		2	2	1		2
Acinetobacter sp.		12			11						1			4		1				2	11						5	1	16	13	15	1	1
Acinetobacter sp. 1000160														1
Acinetobacter sp. 10FS3-1														1
Acinetobacter sp. 1179249																												1
Acinetobacter sp. 1294243														1
Acinetobacter sp. 1542444										1
Acinetobacter sp. 243_ASPC																														1
Acinetobacter sp. 2JN-4		1												1
Acinetobacter sp. 3636																					1
Acinetobacter sp. 39-4	1	2			1															1	11								1		1
Acinetobacter sp. 51m														1
Acinetobacter sp. 72431														2
Acinetobacter sp. 809848																					1
Acinetobacter sp. 826659														1
Acinetobacter sp. 869535														1
Acinetobacter sp. 8I-beige		4									1			31																			33
Acinetobacter sp. 983759		1			1																								1
Acinetobacter sp. A1																																	4
Acinetobacter sp. A2																					1
Acinetobacter sp. A47		1			4				1						2	3					2						1	1	3	6	6
Acinetobacter sp. Ac_3412														1						1	1
Acinetobacter sp. Ac_5812					1																						1
Acinetobacter sp. ACIN00229															1
Acinetobacter sp. ACNIH1																																	1
Acinetobacter sp. ACNIH2		1												2						1	1										1		1
Acinetobacter sp. AG1		1																															2
Acinetobacter sp. AM														2		1					1
Acinetobacter sp. ANC 3781		1							1											1
Acinetobacter sp. ANC 3789		1																			1
Acinetobacter sp. ANC 3791					3									1
Acinetobacter sp. ANC 3813		4			2							1		1		1				1										1	1		2
Acinetobacter sp. ANC 3832					1									3							1									1
Acinetobacter sp. ANC 3862		1																			1						1
Acinetobacter sp. ANC 3880																				1
Acinetobacter sp. ANC 3903		1												2							1
Acinetobacter sp. ANC 3929														2
Acinetobacter sp. ANC 4105		1							1												1
Acinetobacter sp. ANC 4169		1			1
Acinetobacter sp. ANC 4173		1			1									1						1													2
Acinetobacter sp. ANC 4177														1													1
Acinetobacter sp. ANC 4178					1									5																			2
Acinetobacter sp. ANC 4204														4							1												8
Acinetobacter sp. ANC 4216																					1												3
Acinetobacter sp. ANC 4218					1									1							1
Acinetobacter sp. ANC 4277																																	1				1
Acinetobacter sp. ANC 4279		1
Acinetobacter sp. ANC 4280														1
Acinetobacter sp. ANC 4281																					1						1
Acinetobacter sp. ANC 4282													1	1
Acinetobacter sp. ANC 4470																					1												1
Acinetobacter sp. ANC 4471														1
Acinetobacter sp. ANC 4558	1	1			2			1	1								1				2						1		1		1		1
Acinetobacter sp. ANC 4633		1									1																1						1
Acinetobacter sp. ANC 4635					1				1																						1
Acinetobacter sp. ANC 4641					1										1
Acinetobacter sp. ANC 4648					1								2	3						1	1
Acinetobacter sp. ANC 4654														1
Acinetobacter sp. ANC 4655																											1
Acinetobacter sp. ANC 4779		1																		1											1
Acinetobacter sp. ANC 4862	1
Acinetobacter sp. ANC 4910																																	2
Acinetobacter sp. ANC 4945	1	1
Acinetobacter sp. ANC 4973														2																			1
Acinetobacter sp. ANC 4999		1			2				1					1							1
Acinetobacter sp. ANC 5045		1																											1
Acinetobacter sp. ANC 5054					2				1					2						2							1	1
Acinetobacter sp. ANC 5318														1																			1
Acinetobacter sp. ANC 5324					1									1
Acinetobacter sp. ANC 5378																				1													2
Acinetobacter sp. ANC 5380					2									1													1						1
Acinetobacter sp. ANC 5414														1
Acinetobacter sp. ANC 5600														1
Acinetobacter sp. AR2-3																					1												1
Acinetobacter sp. ATCC 27244																																	1
Acinetobacter sp. B301														1
Acinetobacter sp. B51(2017)														1	1						1												1
Acinetobacter sp. B5B		1												1						1	2						1
Acinetobacter sp. BIGb0196																																	2
Acinetobacter sp. BMW17		1												11							1												21
Acinetobacter sp. C16S1		1												1						1
Acinetobacter sp. CAG:196																														1
Acinetobacter sp. CFCC 10889		6			2	1								3						1													1
Acinetobacter sp. CIP 101966																				1
Acinetobacter sp. CIP 102129								1													1										1		2
Acinetobacter sp. CIP 102136														2						1													1
Acinetobacter sp. CIP 102159																																	1
Acinetobacter sp. CIP 102529																													1
Acinetobacter sp. CIP 102637														2																			1
Acinetobacter sp. CIP 110321														1							1							1
Acinetobacter sp. CIP 51.11																				3
Acinetobacter sp. CIP 56.2													1	1							2							1	1		2
Acinetobacter sp. CIP 64.7														1																			1
Acinetobacter sp. CIP-A165					1									3																			3
Acinetobacter sp. CS-2														1																			3
Acinetobacter sp. DSM 11652																				1
Acinetobacter sp. ETR1														13																			1
Acinetobacter sp. FDAARGOS_515																				1
Acinetobacter sp. FL51								1					1								1
Acinetobacter sp. FNA3																				1
Acinetobacter sp. GWC1_38_13														1															1		1
Acinetobacter sp. HR7		3							1				1	4						1	1						1	1
Acinetobacter sp. J00019	1				1
Acinetobacter sp. KPC-SM-21					1									2	1												1
Acinetobacter sp. LoGeW2-3														3							1							1
Acinetobacter sp. M131														1
Acinetobacter sp. Marseille-P8049		1			1									3							1
Acinetobacter sp. Marseille-Q1618		1											1								1						2
Acinetobacter sp. Marseille-Q1620		2												1													1
Acinetobacter sp. Marseille-Q1623																				1
Acinetobacter sp. MB5	1	2			2				1				1	2					1		1
Acinetobacter sp. MDS7A																																	1
Acinetobacter sp. MF4640														22													1						31
Acinetobacter sp. MF4642		1												38																			31
Acinetobacter sp. NCu2D-2		1			2								1	2	1					4
Acinetobacter sp. NEB 394		3												34															1		1		23
Acinetobacter sp. NEB149		1												1						1	1												1
Acinetobacter sp. NIPH 2100														1
Acinetobacter sp. NIPH 236								1
Acinetobacter sp. NIPH 2377														2																	1
Acinetobacter sp. NIPH 284	1	2			1									4						1							4
Acinetobacter sp. NIPH 298		1												1
Acinetobacter sp. NIPH 542													1	1
Acinetobacter sp. NIPH 713																											1
Acinetobacter sp. NIPH 758					1						1			1																			1
Acinetobacter sp. NIPH 899		6			1															1	1
Acinetobacter sp. NRRL B-65365																				1	1
Acinetobacter sp. P8-3-8		2												2						2	1												2
Acinetobacter sp. PS-1		2																			1												1	1
Acinetobacter sp. Q22-2																													1	1	1
Acinetobacter sp. RF14B														1
Acinetobacter sp. RIFCSPHIGHO2_12_41_5					1																1													1
Acinetobacter sp. RIT592					1								1							1			1			1			1			1					1
Acinetobacter sp. RIT698														3																	1
Acinetobacter sp. Root1280									1					3							1						1
Acinetobacter sp. S40					1	1				1
Acinetobacter sp. SA01		1																		1							3			1	1		1
Acinetobacter sp. Sa1BUA6					1									1
Acinetobacter sp. SCC477														1
Acinetobacter sp. SFB	1
Acinetobacter sp. SFC																												1						1
Acinetobacter sp. SFD																					1
Acinetobacter sp. SK-43								1	1																								2
Acinetobacter sp. SM1B														2																			1
Acinetobacter sp. SWAC57														4																			16
Acinetobacter sp. SWBY1		2																			1								1	1	1
Acinetobacter sp. Swhac1		1									1			1													2						4
Acinetobacter sp. SwsAc2														2																			4
Acinetobacter sp. SwsAc3														6																1			33
Acinetobacter sp. SwsAc5																																	2
Acinetobacter sp. SwsAc7		6											1	22																			40
Acinetobacter sp. TGL-Y2					2								1	4							2
Acinetobacter sp. Tr-809														3	1					1
Acinetobacter sp. TTH0-4														2							2												1
Acinetobacter sp. TUM15064														2																	1		3
Acinetobacter sp. TUM15071																				1
Acinetobacter sp. Ver3														2						1									1
Acinetobacter sp. VT 511																													1
Acinetobacter sp. WC-141														1
Acinetobacter sp. WC-323																					1
Acinetobacter sp. WCHA29		1
Acinetobacter sp. WCHA39																				1	1						1
Acinetobacter sp. WCHA45																																		1
Acinetobacter sp. WCHA55														10																			6
Acinetobacter sp. WCHAc010034	1	3			2		1							2	1					1							1						1
Acinetobacter sp. WCHAc010052																				1													1
Acinetobacter sp. WCHAc060007														1							1
Acinetobacter sp. WCHAc060012		3							1					3							2												1					1
Acinetobacter sp. WCHAc060025														2							1												1
Acinetobacter sp. WCHAc060033		1
Acinetobacter sp. WCHAc060042		3												6																			6
Acinetobacter sp. WCHAc060115		1			5									2						1	2
Acinetobacter sp. YH01002						1		4	2				2	13							3						3							1
Acinetobacter sp. YH01003														1
Acinetobacter sp. YH01005																																	1
Acinetobacter sp. YH01006		2												1						1													1
Acinetobacter sp. YH01008														2
Acinetobacter sp. YH01015					1			1													1			1									1
Acinetobacter sp. YH01020					1																						1			1				1
Acinetobacter sp. YH01021																				1
Acinetobacter sp. YH01024		1
Acinetobacter sp. YH12027															1
Acinetobacter sp. YH12039																															1
Acinetobacter sp. YH12043															1
Acinetobacter sp. YH12045																															1
Acinetobacter sp. YH12049					1															1
Acinetobacter sp. YH12052																																	1
Acinetobacter sp. YH12054		1
Acinetobacter sp. YH12063																																	1
Acinetobacter sp. YH12064																					2
Acinetobacter sp. YH12068					1									1							1						1
Acinetobacter sp. YH12069																														1
Acinetobacter sp. YH12070																					1
Acinetobacter sp. YH12072					1																												1
Acinetobacter sp. YH12073																																	2
Acinetobacter sp. YH12086																																	1
Acinetobacter sp. YH12096					1
Acinetobacter sp. YH12099																				1
Acinetobacter sp. YH12102		1																		1							1						1
Acinetobacter sp. YH12106																				1													1
Acinetobacter sp. YH12108																																	1
Acinetobacter sp. YH12117		1			1
Acinetobacter sp. YH12120					1
Acinetobacter sp. YH12123													1
Acinetobacter sp. YH12126					1									1
Acinetobacter sp. YH12131								1						1
Acinetobacter sp. YH12134					1
Acinetobacter sp. YH12136													1	1
Acinetobacter sp. YH12138																																	2
Acinetobacter sp. YH12141														2
Acinetobacter sp. YH12142																																	2
Acinetobacter sp. YH12144																															1
Acinetobacter sp. YH12151					1									1
Acinetobacter sp. YH12157														1													1
Acinetobacter sp. YH12200														1
Acinetobacter sp. YH12201					3
Acinetobacter sp. YH12205		1											1
Acinetobacter sp. YH12211		1
Acinetobacter sp. YH12219																																	1
Acinetobacter sp. YH12226														1
Acinetobacter sp. YH12227																																	1
Acinetobacter sp. YH12233																																	1
Acinetobacter sp. YH12235								1
Acinetobacter sp. YH12236		1												1																			1
Acinetobacter sp. YH12237														1
Acinetobacter sp. YH12238																					1									1	1			1
Acinetobacter sp. YH12239						2																											1
Acinetobacter sp. YH12243																																	1
Acinetobacter sp. YH12244														1														2
Acinetobacter sp. YH12245					1				1
Acinetobacter sp. YH12251		1			1								1	1
Acinetobacter sp. YH12252									1
Acinetobacter sp. YH12254																											1
Acinetobacter sp. YH16031		1												2							1
Acinetobacter sp. YH16037														1
Acinetobacter sp. YH16038		1
Acinetobacter sp. YH16039																					1
Acinetobacter sp. YH16044														2
Acinetobacter sp. YH16051					1									1
Acinetobacter sp. YH16052					1																1
Acinetobacter sp. YH16055		1
Acinetobacter sp. YH16056														1
Acinetobacter sp. YH16057																																	1
Acinetobacter sp. YH16058																					1
Acinetobacter sp. YH1901130														1
Acinetobacter sp. YH1901136														1							1
Acinetobacter sp. YIM 103518		2												2							1												1
Acinetobacter sp. YK3	2				1
Acinetobacter sp. YT-02														2
Acinetobacter sp. YZS-X1-1		1																			1
Acinetobacter tandoii							1							5							2						1				1		4
Acinetobacter tjernbergiae		3			1								1	2		1					1						1
Acinetobacter towneri		2											1	1						1	3						1		2				4	1
Acinetobacter ursingii	2	12			2	2	4	3	2	1	1		26	19	4	6	2			1	3						1		4	5	7		13					1
Acinetobacter variabilis											1			1						2
Acinetobacter venetianus		2			3			1						3	1						2							1		1			3
Acinetobacter vivianii														1
Acinetobacter wanghuae		1												1																			1
Acinetobacter wuhouensis													1	1							1
Acrocarpospora corrugata	23	58			65	1		2	3		5	5	43	17	9	1	1			67	49						28	8		1					13
Acrocarpospora macrocephala	29	64			69	1		2	2	1	7	2	52	17	16		1		1	90	40						46	7			2	1		1	6	1
Acrocarpospora phusangensis	18	39			69	2	1	3			3	2	27	9	9	1			4	59	29			1			22	3	2	3	6			3	4	2		2
Acrocarpospora pleiomorpha	14	32			60	1			2	1	3	2	44	15	8	3	1		1	63	42			1			27	3	1						7			1
Actibacterium atlanticum	2	8			8						3		5	1			1		1		3						3	1
Actibacterium mucosum	1	18			16						2	2	1	2				1	1	4	7						6	2					1					1
Actibacterium pelagium	3	6			6						2		3	4						1	5						7	1			1			1
Actibacterium ureilyticum	2	10			5					1	6		4	2						1	4						4	1										1
Actinoallomurus bryophytorum	15	85			129	17	1	16	11	4	23		106	25	120	2	3		1	164	57						74	10	1		5	1	1	5	98	2	1	1
Actinoallomurus fulvus	1																			1							1
Actinoallomurus sp.		1																			1
Actinoallomurus sp. ID145698																				1
Actinoallomurus spadix													1
Actinoalloteichus cyanogriseus		3			2								3	1						4	2							2							4
Actinoalloteichus fjordicus	1	3			3								6	1	2				1	6	5						3	1
Actinoalloteichus hoggarensis	3	20	1		26	2		4	2	2	1		22	15	10	1			1	26	23						21	9						1	19	2
Actinoalloteichus hymeniacidonis	4	24			22			3	2	1			19	6	14	1	1		1	25	23						19	2	1	1		1		5	28	2		2
Actinoalloteichus sp. AHMU CJ021	2	4			9								3	3	2	1	2			2	3						1	2						1	4	1
Actinoalloteichus sp. GBA129-24		2			1								1	1	1					5	1						2								1
Actinoalloteichus spitiensis	4	11			21	1	1	2	1				14	9	9	3	1		1	24	7						14	6						3	11	1
Actinobacillus capsulatus		1							1																						1
Actinobacillus delphinicola		2				1					1			3	1						2						1	1
Actinobacillus equuli					1									1
Actinobacillus indolicus					2				1					1							1
Actinobacillus lignieresii		1			2																														1
Actinobacillus minor																1				1	1
Actinobacillus pleuropneumoniae		2	1		5			3	2					6	25					1	8							1						1		2	1
Actinobacillus porcinus					1															1
Actinobacillus seminis					1			1			1			1							1
Actinobacillus sp. GY-402	2				1		2	1		1										1	2							1
Actinobacillus succinogenes					2									1						1	2						2	1
Actinobacillus suis														1						1
Actinobacillus ureae														1							2						1
Actinobacillus vicugnae		1			1								1	1							1
Actinobacteria bacterium	14534	31464	1		67875	70	22	42	88	45	140	180	12577	934	146	41	45	276	82	14160	24075	1	1	9	1	1	7798	3692	27	30	30	9	5	70	78	19	26	374
Actinobacteria bacterium 13_1_20CM_2_65_11	4	15			19									1	1					2	8						1	1										1
Actinobacteria bacterium 13_1_20CM_3_68_10	3	23			46							1	4	1					2	7	19						5											2
Actinobacteria bacterium 13_1_20CM_3_68_9	118	148			1579	1			1	1		20	361	2	3	1				746	815						324	82						1			4	6
Actinobacteria bacterium 13_1_20CM_3_71_11	7	51			51		1	1	3		3		59	10	7		1		2	41	41			1			29	6		1		1			6			1
Actinobacteria bacterium 13_1_20CM_4_66_15																				1
Actinobacteria bacterium 13_1_20CM_4_68_12	14	25			48			1			2	1	3	1					3	8	16						1	2										2
Actinobacteria bacterium 13_1_20CM_4_69_9	126	152			365						1		25						1	57	127						12	2				1			1
Actinobacteria bacterium 13_1_40CM_2_65_8	2	19			22															4	8						1
Actinobacteria bacterium 13_1_40CM_3_66_19					2								1
Actinobacteria bacterium 13_1_40CM_4_65_12	12	74			96							2	3							16	29							6									1	1
Actinobacteria bacterium 13_1_40CM_66_12					3								1
Actinobacteria bacterium 13_2_20CM_2_66_6	9	62			86						1	2	17	3		1			2	22	78						8	11										1
Actinobacteria bacterium 13_2_20CM_2_71_6	11	91			94		2	4	1	2	3		85	15	4		1		2	41	55						55	6		1	2				7	1
Actinobacteria bacterium 13_2_20CM_2_72_6	8	24			39	1	1	3	1		2		32	4	4					17	35						26	4							8
Actinobacteria bacterium 13_2_20CM_68_14	20	27			80								8							21	24						3
Actinobacteria bacterium 21-64-8	5	33			43				1		2		25	6	1	1	1			10	21						11	6	1		1				1
Actinobacteria bacterium 21-73-9	7	37			62						3	1	32	7	1					18	17						7	5			1	1		1	1
Actinobacteria bacterium 66_15	5	42			33	1							12	3	1	1			1	14	14						4	5		1
Actinobacteria bacterium 69-20	21	43			50	2	2	5	12	3	7		42	10	15	3				21	46			1			595	18	2	1	1	1		6	2	1
Actinobacteria bacterium ADurb.Bin346		7			7				1			1	3	3	1			19		2	3																	1
Actinobacteria bacterium ADurb.Bin444	4	41			45					1			15	6	2	1	1			6	17						6	6	1	1	1				1	1	1	2
Actinobacteria bacterium ADurb.BinA094	9	45			75							1	28	8				1	1	16	29						9	5					1	1
Actinobacteria bacterium BACL15 MAG-120619-bin91	2	1											2
Actinobacteria bacterium BACL4 MAG-120507-bin0																				1
Actinobacteria bacterium BACL4 MAG-120813-bin39		1
Actinobacteria bacterium BACL4 MAG-120820-bin23																											1
Actinobacteria bacterium CG_4_10_14_0_8_um_filter_50_43		3			1															1	1						1	1
Actinobacteria bacterium CG_4_10_14_3_um_filter_50_156		3			3																						1
Actinobacteria bacterium CG_4_8_14_3_um_filter_50_135					1
Actinobacteria bacterium CG08_land_8_20_14_0_20_35_9		5		1	8								1	1			1	202	1	1								2
Actinobacteria bacterium CG08_land_8_20_14_0_20_50_39		2											1								1
Actinobacteria bacterium CG17_big_fil_post_rev_8_21_14_2_50_50_24		1																		2
Actinobacteria bacterium CG2_30_50_142		3																									1
Actinobacteria bacterium GWC2_53_9	6	20			13	1			1				3	1						5	6						4	2
Actinobacteria bacterium HGW-Actinobacteria-1	4	10			11						1	1	4			2			1	1	2						3
Actinobacteria bacterium HGW-Actinobacteria-10	1	11			26	1				1			5	2	2					3	9						4	3							1
Actinobacteria bacterium HGW-Actinobacteria-11		2										1	1	1			1			2	6						2	3								1
Actinobacteria bacterium HGW-Actinobacteria-2	5	7			30	1			1				6	5	1				1	10	10						15	2						1		1
Actinobacteria bacterium HGW-Actinobacteria-3	5	26		1	30							1	3	2		1	1	1		11	16						4							1				1
Actinobacteria bacterium HGW-Actinobacteria-4	2	6			11								14	3	2	1				2	10						12									1
Actinobacteria bacterium HGW-Actinobacteria-5	9	16			30	1		2	2		1	1	10	10	2					7	14						27	6						1	1		1
Actinobacteria bacterium HGW-Actinobacteria-6	1	9			16			1	1		3		5		1					6	9						2	4	1
Actinobacteria bacterium HGW-Actinobacteria-7	4	26			27								12	4	2	1	1		1	12	7						8	1						2				2
Actinobacteria bacterium HGW-Actinobacteria-8	2	10			20								5	6	1					4	10						5	6							1	1
Actinobacteria bacterium HGW-Actinobacteria-9		5			8								1	1					1		4																	1
Actinobacteria bacterium IMCC25003		1			2						1		1																	1
Actinobacteria bacterium IMCC26103											1		4	1						4	2						2
Actinobacteria bacterium IMCC26207	40	174			185				1		8		68	42		2				52	96						44	23		1	2				1			2
Actinobacteria bacterium IMCC26256	36	469			936						2		515	21	2					201	241						121	106			1				1	1	1
Actinobacteria bacterium OK006		6			11			1					3	3	1	1				1	4						2	2
Actinobacteria bacterium OK074	3	30			29	1				1	2		8	21	10		3			33	10		1				8	10	1		2				7
Actinobacteria bacterium OV320	1	3			7								2	8	1	1				4	6						3	4						2	2	1		1
Actinobacteria bacterium OV450	1	14			22	1		1	3	1	3	1	10	17	3	1				24	9						7	9	2	2					1			2
Actinobacteria bacterium QS_5_72_10	5	23			16	1		2	1				8	6			1			5	11						5	1
Actinobacteria bacterium QS_8_72_14	3	18			19	2					1		12	5						3	8						8	1
Actinobacteria bacterium RBG_13_35_12	1	10			12	1								1			1	193		3	3							2	1	2	2							1
Actinobacteria bacterium RBG_13_55_18	4	7			13							1	1	1	1					6	5						3	2
Actinobacteria bacterium RBG_13_63_9	4	54			49					1			11	2		1			2	5	16						4	1	1	1	1							2
Actinobacteria bacterium RBG_16_55_12	1	1			5								1							1	1
Actinobacteria bacterium RBG_16_64_13	11	51			65								17	7						13	20						7	7	2	1
Actinobacteria bacterium RBG_16_67_10	169	672			389							2	20	4					1	46	138						17	6										5
Actinobacteria bacterium RBG_16_67_15	34	115			69							2	76	6	1		1		2	25	82						18	8	2	1	1				1
Actinobacteria bacterium RBG_16_68_12	762	2312			1621				1				98	3					2	225	618						58	9										5
Actinobacteria bacterium RBG_16_68_21	60	151			73						2	1	96	5			1		1	23	87						24	5			1							1
Actinobacteria bacterium RBG_16_70_17	30	87			65	2	1		1	1	1	1	41	4		2				13	73						16	6								1		1
Actinobacteria bacterium RBG_19FT_COMBO_36_27	2	3			10									2				186		2	2				1		2
Actinobacteria bacterium RBG_19FT_COMBO_70_19	113	679			437							5	25	2	1	1				363	490						21	4										21
Actinobacteria bacterium SCGC AG-212-D09	20	37			93					1			31	1						27	46						14	3						1
Actinobacteria bacterium TMED172	3	21			28			1		1	1		13	4						6	8						6	1	1	1
Actinobacteria bacterium TMED270	1	4			1			1			1		2	2							1							1
Actinobacteria bacterium YIM 96077					1																							1
actinobacterium acAcidi	7	42			46	2					2		28	9	2		2			12	60						20	2	1		1
actinobacterium acAMD-2	2	5			12	1							7		2					6	13						2	1							1
actinobacterium acAMD-5	1	7			5								7		3						9						4
actinobacterium acIB-AMD-6													1
actinobacterium acIB-AMD-7		2			3			1					1							1
actinobacterium acMicro-1	1	3			9								4	3			1				3						7	4
actinobacterium acMicro-4		3			2								2	3		1				2	9						9	6								1
actinobacterium SCGC AAA027-L06		1			1					1		1	1		2						1						1
Actinobaculum massiliense	1	3			3								1	6			1				3						3	1							1
Actinobaculum sp. 313		1			2								1			1					2
Actinobaculum sp. 352		3			2								3	1						1	1						1	1
Actinobaculum sp. oral taxon 183		6			1255								6	2	1					3	2						2	1		1					1
Actinobaculum suis		4			9			1	1		1		4	3	1		1			2	8						5	3		1	2
Actinocatenispora rupis	9	44			78	3	1	4	7	3	3		150	18	37	1	1		1	62	45						51	12	2		2			1	31	1		1
Actinocatenispora sera	7	20			24	2	1	1	2	1	1		35	5	10	1	3			13	18						18	4		1					6	1
Actinocatenispora sp. NUM-2625	6	22			32	3				3			28	6	24					20	18						23	2						2	13	2
Actinocatenispora thailandica	6	30			38		1	2	3		1	1	51	22	10	1	1			27	29						33	6	1		2			3	7	2
Actinocorallia herbida	13	64			73	1		1	3	1	4		60	29	29	1				80	29			1			32	6						2	20	2		1
Actinocorallia populi	9	48			72	7	1	2	8		8	1	53	19	41	5	3			63	39						35	6	1	1	4				28	4
Actinocrispum wychmicini	49	280			209		2	3	10	4	6	1	71	18	38	1	3			510	104			1			118	8	1		3	2		17	46	2		2
Actinokineospora alba	16	90			99			1	1	4	2		32	9	6		1		1	151	43						38	6				1		2	10	1
Actinokineospora auranticolor	9	64			87	2	1	3	5	1	1	2	30	13	14	1	3	1	1	125	31						40	4			1			2	14			2
Actinokineospora bangkokensis	10	55			66			1	5	5	3		30	12	22	2		1		83	23			1			34	5	1			1		12	14			3
Actinokineospora cianjurensis	5	28			21				1	2			12	4	2		1			39	8						6											1
Actinokineospora enzanensis	10	66			55	1		3	6	2			22	8	24					114	32						33	5			1			13	11			4
Actinokineospora fastidiosa	18	107			100	2		2	6	6	3	1	42	10	29		1		1	208	41						59	5	1		1	3		8	19	3		4
Actinokineospora inagensis	6	59			49		1	1	2	4		1	22	11	6	2	3			92	30						34	6				1		4	7			1
Actinokineospora iranica	15	89			86			3	3	6	4		28	14	17		2			194	38						60	5			1	4		4	13			3
Actinokineospora mzabensis	2	9			11				2	1			4	2	2	1				22	2						7	1						1	2	1
Actinokineospora sp. HBU206404	7	69			53	2			4	3	3		36	8	6		1			118	21						31	6			1			4	14	1		1
Actinokineospora sp. TRM65233	5	35			52	4		2	3	5	1		28	9	14	1			2	77	16						29	4				2		8	8
Actinokineospora spheciospongiae		12			10			1		1			7	6					1	19	9						7	2					1	1	2	1
Actinokineospora terrae	7	25			24	1	1	2			1		4	8	3		1		1	46	11			1			8	2						2	3	1		2
Actinomadura alba	19	66			64	10		9	3	2	6	4	113	9	47		1			190	35			1			44	7						1	42	4		2
Actinomadura algeriensis	2	29			24	1	2	2	2		2		13	8	14		1			29	13			1			9	3		1	1				12	3
Actinomadura atramentaria		29			36	3	2	2			2		28	11	23		1			50	20						22	10	1			1		4	24	1		1
Actinomadura bangladeshensis	6	32			34		1	1		1	4		26	21	14	1	3			86	23			1			23	4		1		1		1	7	3
Actinomadura catellatispora													1
Actinomadura chibensis	12	32			26				3	1	1		23	11	7	1	1			154	23						13	7	1		3				5
Actinomadura citrea	6	23			18							1	15	11	7		1			35	5						6	3							6
Actinomadura coerulea	4	9			16	29		116	17	4	1		126	39	9			1		31	435						271	10	3	2	2			2	3	3		1
Actinomadura craniellae	11	52			79	14	1	11	2	1	10	1	70	15	41	3				250	36						40	8		2				1	38	5		1
Actinomadura cremea	4	16			33	5	3	13	7	6	6	2	36	16	11		2	2		49	28			1			21	6	3		1			2	15	5	1	2
Actinomadura darangshiensis	2	27			44	2			6	1	5	2	62	11	56	2	1		1	85	29						35	3		2		1		1	51	3		1
Actinomadura decatromicini	5	11			24			1	2		1		14	10	5	1				94	10						11	5		1					7	1		1
Actinomadura fibrosa	9	33			63	5	1	3	2	4	4	1	25	22	25	2	2		2	117	25						26	12	2	1	1			1	10	3
Actinomadura flavalba	5	28			34	2		4		2	5	1	21	10	11	1	2			55	13						18	5		2				1	13	1		1
Actinomadura formosensis	32	41			64		1	1		1	1		27	12	7		2			80	17						16	6						1	5	2		1
Actinomadura fulva													1																						1
Actinomadura geliboluensis	3	24			25	1				1			23	7	11		1		1	45	13						14	7		1	2				4
Actinomadura hallensis	6	30			30	5		6	3	1	3	1	28	8	8	1				60	13						16	8			1			2	16	1		1
Actinomadura harenae	10	35			45	5	1	5	2		8		29	14	17	2				55	28			1			19	5						2	9	1
Actinomadura hibisca	8	41			49	4		5		1	4		52	13	35		1			133	29						23	3	1					1	22	5		2
Actinomadura kijaniata	9	26			33	2		1	6	2			16	4	8	1	1			41	13						12	5	1	1					5			1
Actinomadura latina	5	13			21	5		1	2		4		17	7	6	1				52	12						11	2	1						10	2
Actinomadura livida		2			1								1							4	1						2			1
Actinomadura luteofluorescens	6	13			29	1		1	1	2			19	8	11	3				44	27						15	4	1						7	4
Actinomadura macra	12	41			46	2	2	4	1	1	6		38	14	9	1	1			138	32		1	1			11	6			2	2		1	7			3
Actinomadura madurae	9	61			74	3	1	3	2	4	3	1	56	22	25	2	1		1	120	50						33	12		1	1	2		1	11	1
Actinomadura melliaura																				1
Actinomadura mexicana	3	15			18	1					1	1	15	10	13					35	6						12	5			2	1			4			1
Actinomadura meyerae	2	25			17	2		1			2	1	17	16	11	1	1			41	9						13	5						1	2	2		1
Actinomadura montaniterrae	4	30			46	1	1	4	2				15	18	18	2			3	43	14			1			18	9	1		1				13			1
Actinomadura namibiensis	6	16			28	2		3	2		2		14	9	8		1			40	17			1			12	2		1	1				8			1
Actinomadura oligospora	16	33			42	3		1	2	1	1		30	15	15		2		1	59	28						18	3			1			2	11	2
Actinomadura parvosata	4	12			20	1							8	8						10	7						2	5	1	1					1			1
Actinomadura pelletieri	5	23			24	3		1			4	1	10	9	3					46	8						13	3	1						6			1
Actinomadura rayongensis	5	19			25	2		1	1		2		9	9	7					33	16						5	5						1	6	1		1
Actinomadura rifamycini		3			9	1		1		1			2	5						7	4						3	4		1					1
Actinomadura roseirufa	5	44			53	2	3	10	30	3	7		55	17	20	2	1			81	22						53	6			35			3	12	1
Actinomadura rubrisoli	16	47			64	1		3	2	1	10	2	48	19	14	1				155	29						30	13		2	2	1			11	1
Actinomadura rubrobrunea	11	32			60	7		6	2	1	6		73	14	30	3			1	136	28						31	2						4	23	4
Actinomadura rudentiformis	19	71			121	4	1	7	9	1	13	5	73	17	36		2		1	338	47						50	6	1	2	2			2	23	3		1
Actinomadura sp. 14C53	10	23			40	4		1		2	1		27	10	17	2	1		1	100	20						13	3		1					4			1
Actinomadura sp. 6K520	3	19			27	3			1	1	1		19	10	5					26	10						23	4	1		1			2	7
Actinomadura sp. 7K507	7	36			42	1		2	2	2	3	1	41	19	22	1				84	23						46	8	1	2				3	16
Actinomadura sp. 7K534	3	8			13			1					13	4	3	1	1			20	6						4	3		1		1	1		2	1
Actinomadura sp. BRA 177	5	14			15				3		1	1	16	6	12					37	16						10	1						1	7	1
Actinomadura sp. CNU-125	4	29			24			1	2	1	4	1	18	10	12		1			57	13						23	8	1	1	3				8	2
Actinomadura sp. DSM 109109	13	37			69	3		4	2	4	4		26	14	15	1	4			48	72			1			11	5	1	2	2			1	7			1
Actinomadura sp. GC306	6	17			23	2	1	9	1	1	2		23	7	7	4				40	4						14	4						1	9	2		1
Actinomadura sp. HBU206391	8	55			60	5	1	10	2	1	14	1	74	14	38				1	205	30						46	10	1		1			2	41	2
Actinomadura sp. J1-007	7	42			52	7	1	5	6		3	1	36	20	54	5	1		2	131	44						33	5			1			2	51	1
Actinomadura sp. K4S16	4	18			28			2	2	1			22	12	9	2			1	52	16						18	8							6
Actinomadura sp. KC06	9	34			46	1			3		2		35	13	14		2			95	12						25	7		1		1		1	20	1
Actinomadura sp. KC216	7	34			70	2		4	2	2	2	2	38	5	17	1				106	17						12	2	2	1	1			1	14	1
Actinomadura sp. KC345	6	28			46	2		2	3	2	5	2	36	14	20	1			1	52	27						27	2						1	24	3
Actinomadura sp. LD22	6	28			39	1		2	3		1		35	13	24	1	3			55	17						19	11			3	1		2	18	1
Actinomadura sp. LHW52907	4	23			28	2		1	1				15	8	8	2				52	10						8	4			4				3	2
Actinomadura sp. NAK00032	6	18			27	2	1	1	1	2	2		19	6	9	1	2		1	33	13			1			8	3							11	1
Actinomadura sp. NEAU-AAG5	9	31			48	3	1	4	2		3		44	22	12	2	3		3	84	27						15	19			1		1		12	2		1
Actinomadura sp. NEAU-G17	7	33			32	3	2	2	1		3		21	16	22		1		1	40	17						7	7	1					1	19	2
Actinomadura sp. RB29	5	19			14	2	2	1	1		2		16	6	7		1		1	34	13						7	2	1	1	1				3	1	1
Actinomadura sp. RB68	12	40			48	2		2	5		7	1	49	10	27	1			1	86	22						17	5						1	13	2
Actinomadura sp. RB99	9	38			35	2			2	2	2	1	19	9	13		1			37	20						16	2		2			1	1	13	3		2
Actinomadura sp. RD001933																					1
Actinomadura sp. WAC 06369	1	7			8			2		1	1		8	3	4		1			16	6						9	4			1				6
Actinomadura sp. WMMA1423	8	22			42	2		3	1	1	3	1	21	11	13				1	44	17						10	4				1		4	8	3
Actinomadura sp. WMMB 499	9	25			36	3		2	2	3	1		30	15	21	3	1		1	30	26						24	7	1	1					15	3
Actinomadura sp. XM-4-3		1			1																						2
Actinomadura syzygii	4	17			23	2				2	1		9	9	8				2	109	16						8				1				4
Actinomadura verrucosospora	6	20			40	2	1	4	2	2	2		19	12	25	2	3			59	23			1			10	5			2				23	2
Actinomadura viridis	9	49			55	5		7	4	2	4		68	15	44				2	151	31						35	9				1			34	4		4
Actinomarinicola tropica	116	440			452	1	1		1	1	21		180	151	3	1			2	113	274			1			168	45		1		1		1	2			1
Actinomyces bouchesdurhonensis		2			1			1					1	10														1
Actinomyces bowdenii	5	14			46	1		10	9	1	1		8	29			1		1	9	10						19	23							2			1
Actinomyces culturomici	1	2			12				2	1			4	2			1				2						6	1						1
Actinomyces dentalis		2			3897			2236	52		2		2	315			1			524	2						1201	1696										184
Actinomyces denticolens	1	5			6			2	1					4						3	3						4	4		1
Actinomyces gaoshouyii	1	1			8		1	2						5	1	1	1			2	2						1	4		1	1	1
Actinomyces gerencseriae	1	7			221			4063	108				1	2857						182	2					1	313	94										14
Actinomyces glycerinitolerans	2	4			6			8					1	4					1								3	1										1
Actinomyces graevenitzii	1	4			7			1	1				3	4	2					1	2						4	6							1
Actinomyces haliotis		2			9		2	7	3		4		1	6	2	1	2			1	1			1			6	4		1					1
Actinomyces howellii	1	7			48			20	16				1	26	1	1				9	7						9	17						2				2
Actinomyces israelii	1	7			54			59	36				4	76	1					31	4						18	14			1							2
Actinomyces johnsonii		4			675			9	165				2	267	1	1				7	4						10	1528
Actinomyces marmotae		1			10			1					2							2							3	2
Actinomyces marseillensis													2	1
Actinomyces massiliensis	1	8			51			86	3193			1	4	341	1	1				19	3						21	36				1						1
Actinomyces mediterranea		4			66	1		4	1					7			2				6						3	34
Actinomyces minihominis		2			8			2		1	1		2	5	2					3	10						8	5					1			1
Actinomyces naeslundii	2	22			908		1	67	76	1	1		5	2812	1	2	1			34	13						35	830		1				1	3	1	1	1
Actinomyces oricola		3			22		1	9	5		1		8	18	1		1			8	4						16	15										3
Actinomyces oris	4	9			634		2	56	782				9	516			1			76	10						37	682								1		3
Actinomyces polynesiensis		4			4				1				2	6	2					1	8						4	2		1				1
Actinomyces procaprae		2			15			3					3	6			1			3	1						5	4										1
Actinomyces provencensis	4	4			8		1	2		1	1		8	7						2	7						4	3			1							1
Actinomyces qiguomingii		4			39			13	2				3	16	1					7	5						19	20	1	1			1					4
Actinomyces radicidentis		3			14	1		5	1				1	2			1			3	3						7	2	1		1
Actinomyces ruminicola	2	2			39			13	2				7	13					1	7	9						10	16										1
Actinomyces slackii		4			14			4	6				7	15	1	1				7	6						10	2
Actinomyces sp.	73	258			689			53	56	3	9		124	153	6	3		1	1	117	153						99	94		1	2				1	1		2
Actinomyces sp. 2119		1			7								1	4						1							11	1		1
Actinomyces sp. 2129		3			3			2	1					5						1	3							3
Actinomyces sp. 299		1			1								1								1						1	1
Actinomyces sp. 340					2			5					2							1	1
Actinomyces sp. 432	1	2			8			2			1		1	6						6	1						3	3								1
Actinomyces sp. 565	1	1			3									1						2	1							1
Actinomyces sp. Chiba101								1	1								1										1	1
Actinomyces sp. CtC 72	1	2			3			2		1			2	10		1				1	1						3	5										1
Actinomyces sp. HMSC035G02		1												10						1								1
Actinomyces sp. HMSC062G12														2
Actinomyces sp. HMSC065F12								6												1							1
Actinomyces sp. HMSC075B09																												1
Actinomyces sp. HMSC075C01					10				2				1	6						1							3	5
Actinomyces sp. HMSC08A09					15			1	4					2						1							1	18
Actinomyces sp. HMT 175					13				6				1	18														20							1
Actinomyces sp. HMT 897	1	1			10			9	4					3						3							3	3										1
Actinomyces sp. HPA0247		1			1									8							1
Actinomyces sp. ICM39		2			1									1						1										1
Actinomyces sp. ICM47		1			6								2	12	1				1	1							3	2
Actinomyces sp. ICM54														6						1	1
Actinomyces sp. ICM58													1	7							1
Actinomyces sp. Marseille-P3109		7			1381			6	12					1208	1		1			5	2						3	1688							1
Actinomyces sp. oral taxon 169					8			3	7					9													3	10
Actinomyces sp. oral taxon 170					180	1		6	23					171						6	1							160										1
Actinomyces sp. oral taxon 171					55			4	12	1				47	1					2	3						5	56
Actinomyces sp. oral taxon 172					4			1						13							2							1
Actinomyces sp. oral taxon 175					21	1		1	9					22						4	1							65
Actinomyces sp. oral taxon 178					14			1						2													4	58
Actinomyces sp. oral taxon 180		1			3									1														3
Actinomyces sp. oral taxon 181					1						1										3
Actinomyces sp. oral taxon 414	5	4			1819			1034	41				4	214		1	1			296	2						1581	838								1		100
Actinomyces sp. oral taxon 448	1	7			42			59	18				7	57	1		1			11	2						1536	15				1				1		6
Actinomyces sp. oral taxon 848					120			1						5														1										2
Actinomyces sp. oral taxon 849		1			283			9	17				1	94						2	1						2	287
Actinomyces sp. oral taxon 877	1	1			34			1					1	6							3						8	124
Actinomyces sp. oral taxon 897	1	5			13			4	3				3	5	1		1			4	3						4	10		1				1				2
Actinomyces sp. ph3														1							1																	1
Actinomyces sp. S4-C9													1														1
Actinomyces sp. S6-Spd3					2								1	3							2
Actinomyces sp. UMB0918		1
Actinomyces sp. Z16														1
Actinomyces sp. Z3					1			2																			1
Actinomyces sp. Z5	1				3
Actinomyces sp. zg-332																				1
Actinomyces sp. zg-987														2
Actinomyces sp. zg-993		2			4
Actinomyces sp. zg296					1									1																1
Actinomyces sp. zg328					1																							1
Actinomyces sp. ZJ293					1				1				1	2							1						1	4								1
Actinomyces sp. ZJ308	1	1			130			11	12				1	104						3	2						6	107										2
Actinomyces sp. ZJ34					3			1	1				1	1						1							3	4
Actinomyces sp. ZJ561					3									4						1								2
Actinomyces sp. ZJ750																												1
Actinomyces sp. ZJ751														1
Actinomyces succiniciruminis	1	1			13			10		1		1	1	6			1			4	2						4	29						1				1
Actinomyces timonensis		1			17			4			1		5	13	1					2	3						6	12			2							1
Actinomyces urinae		1			1									1							4
Actinomyces urogenitalis		6			25			17	7		2		4	20		1				7	6						9	12								1	1	1
Actinomyces viscosus		3			181			19	18				5	154	1	1	1			4	2						10	152						1	1			4
Actinomyces vulturis	1	1			3			2					1	5	1		1			1	2						4
Actinomyces weissii		9			8			4					1	9						3	4						5	4			1
Actinomycetales bacterium	4	25			33	3	1	2	1	1	1	1	33	7			4		1	18	62			1			18	6		1	2			2	3	4
Actinomycetales bacterium JB111	3	12			23	1	2	2	4	1	3		17	8	7	2			1	13	27			2			44	5		1	1				1	2
Actinomycetales bacterium mxb001	5	26			41					2	1		33	10	4	1	2		1	17	32						18	2		2	1					3
Actinomycetales bacterium SN12		1			5								1	1	1					1	48						8	4				1		1
Actinomycetales bacterium TMED115		1			1								4	2	2					2	2									1						1
Actinomycetospora chiangmaiensis	2	29			33	3	1	2	1	1	1	1	20	6	4	1				12	20			1			6	3						1	5
Actinomycetospora cinnamomea	13	57			83	1			5	5	2	1	63	12	16	2			3	39	31						28	4		2		1			5	4		3
Actinomycetospora corticicola	4	30			28	1		3	2				23	10	10	1	3			20	15						18	7		2		1		1	6
Actinomycetospora sp. TBRC 11914	5	52			70	2	2	4	4	4	4		49	17	21	3	3			36	25			1			11	7						6	13	1		1
Actinomycetospora succinea	11	49			69	2		4	4	3	3	1	56	15	26	1				27	34						23	6				1		5	10	5
Actinophytocola algeriensis	38	160			185	2	1	7	9	9	4	1	84	15	25	1	2			2245	92						834	9		1		2		5	29	9	1	7
Actinophytocola oryzae	35	208			208	1	1	3	7	5	5		92	8	33	4	1			1591	84						612	5			1	1	1	4	23	8		7
Actinophytocola xanthii	32	155			207	3		3	5	12	2		79	17	26		3			1464	85						1306	9	1	1		2		8	20	4		4
Actinophytocola xinjiangensis	21	132			212	7	1		9	9	6	2	115	15	24	1			1	1337	72						1088	8	1			2		7	24	2		8
Actinoplanes abujensis	2	32			24		1		1		1	1	13	15		1				10	17						14	7			1			1	2			2
Actinoplanes atraurantiacus	5	37			52	1	1	1		2			33	14	6	1	4			25	34			1			21	7							2	1		1
Actinoplanes awajinensis	1	13			11	1		1	1				12	8	1	1				8	10						4	6		2					1
Actinoplanes brasiliensis	4	35			48		2				1	1	26	20	2	1	1			14	28						16	9			1		1		5	1
Actinoplanes campanulatus	4	14			16		1		2	1			16	7	1					15	13						6	4	1	1	1				1			1
Actinoplanes capillaceus	1	22			17					1			14	9	3					11	10						4	3						1	3
Actinoplanes couchii	5	37			41	1	1	2	1	1	2	1	22	18	3	2	2	1		21	20						16	5	1		2			2	3	2
Actinoplanes cyaneus	7	30			47	1			1			1	25	14	7	2	1		1	13	26			1			16	10	2	2	1				4	3		1
Actinoplanes deccanensis	8	48			54	1	2	1	1	1	2		34	18	8	2	1		2	24	41						28	9		1		1		1	3	2
Actinoplanes derwentensis	3	39			41		1		1		2		22	13	4	3	1		1	19	27						13	5	1		1			1	2
Actinoplanes digitatis	11	64			61					1	1		34	17	3		1		2	29	50						18	10						3	3	2		1
Actinoplanes durhamensis	9	39			33					1			28	17	3	2	1			24	27						19	17	1		1			1	4	1		1
Actinoplanes ferrugineus	9	25			43	2					1		23	15	4	2			1	18	30						14	11	1					1	2	1
Actinoplanes friuliensis	5	37			41			1				1	34	8	7	1	1		1	34	49						27	10		1	2			1	4
Actinoplanes globisporus	14	73			108	1		1	1	1			45	13	11	2			1	52	55						25	12						1	4	1		1
Actinoplanes humidus	8	48			57	2			1		1		46	22	5	2	2	1	1	32	46						24	10							7	3		1
Actinoplanes ianthinogenes	6	32			44			1	1	1			24	10	2	3				24	30						11	3	1	2	2	1		1	3	1	1	1
Actinoplanes italicus	3	35			52			1			1		26	18	4	2			1	22	44						17	5		1				1	3
Actinoplanes lobatus		19			17			1					13	11	5	4				20	15						8	2			2			1	2
Actinoplanes lutulentus	3	31			48	1	1	2	1	1	1		13	17	2	1		1		12	27						20	6				1			3			1
Actinoplanes missouriensis	8	27			35	3	1		2	1	1		21	12	3	1	1			13	21						11	3		1				1	1	1		1
Actinoplanes nipponensis	4	40			58	1			1		2	1	36	10	5	2	1			24	38			1			15	7							6	1
Actinoplanes octamycinicus	8	35			33		2	2	1		3		15	14	4	1	1			19	21			1			12	4	1	2		1			2	2
Actinoplanes palleronii		8			19								8	9	1		1		2	7	11						3	7			1			1	1			1
Actinoplanes philippinensis	4	27			35	1				1	2		21	12		1				15	20						13	5		2	2			1		1
Actinoplanes rectilineatus	7	45			47	1	2	1		1	5	1	29	16	8		2			18	31						20	12	1	1	1			1	3
Actinoplanes regularis	5	33			28	1		1	1	1			32	15	1					24	25						17	9				1		1
Actinoplanes rishiriensis	7	76			73	2		1	1		1	1	72	29	5	1	2		1	36	51						29	11	1	1	1				2	2		1
Actinoplanes siamensis	3	23			23								27	7	1	2				16	22						15	7						1	3			1
Actinoplanes sp. ATCC 53533	13	81			112			2	2	3	5		56	20	9	3	1	1		69	76			1			36	23						3	3	2	3	4
Actinoplanes sp. ID05-A0661																				1
Actinoplanes sp. LAM7112	7	36			41	1		2			1		31	13	6	1				29	36						30	10	1	1	1	1		1	1
Actinoplanes sp. LDG1-01	4	28			44							1	23	12	2					19	24						15	6							4	1
Actinoplanes sp. LDG1-06	4	35			49		1		1	1	3		26	17	6					30	36			1			17	15	1	1					2	1		2
Actinoplanes sp. MN07-A0326																											1
Actinoplanes sp. N902-109	6	35			39	1		1	2	3	3		23	16	8	2				17	27						21	12	1	2	5				7			1
Actinoplanes sp. NEAU-A11	15	57			53		1	2	1	1	1		41	14	9	2	4		2	41	63						25	8	1					1	1			1
Actinoplanes sp. OR16	6	46			37		1	2		1	3	2	25	14	7	1				22	34			1			18	3		1	1				3
Actinoplanes sp. SE50					1
Actinoplanes sp. SE50/110		1			1
Actinoplanes sp. TBRC 11911	12	50			87		1		1		1		41	6	3					42	47						39	8	1	1	1			2	2	1	1	1
Actinoplanes sp. TFC3	4	25			26			1					26	10	4	2				20	14						11	4			2			1	3	2
Actinoplanes subtropicus	12	55			59	1		1	2	1	2		53	22	11	1	2			30	40			1			30	14		3	2				4	1
Actinoplanes teichomyceticus	4	29			52		2	1		1	2		29	24	3	2	1			18	20			1			17	16		1			1		1
Actinoplanes tereljensis	12	48			56		1	2		1	1	1	37	13	3	3	1			18	28						17	6			3				1	1
Actinoplanes utahensis	10	39			36	1		1	1	1			19	23	4	4			1	26	28						11	12		2					18	2
Actinoplanes xinjiangensis	4	29			37		1	2	3		2		24	16	2	4	1		1	22	24			1			15	5						1	2
Actinopolymorpha alba	18	95			129	9		9	11	8	10	1	679	15	34	2			2	866	89						139	7	1	1	1	1	1		61	9
Actinopolymorpha cephalotaxi	10	31			64	4	2	3	2		2		152	8	7	2			1	170	36						32	3			1				12	3
Actinopolymorpha pittospori	16	107			142	7	5	6	12	3	15	1	613	16	56		5		2	577	96			2			162	5	1	1	2	1		2	53	4		1
Actinopolymorpha rutila	5	19			41	1		1	3	2	3		135	8	20					147	30						44	8	1	1		1			8	3		2
Actinopolymorpha singaporensis	3	15			48	1		2	3		5	1	153	8	7	1			1	146	24			2			29	4						1	4	2
Actinopolyspora alba	1	4			7			3	5	3	3	1	17	2	2		1			2	4						2	1			1	1		2	13	1
Actinopolyspora biskrensis	1	9			8	1		3	4	8	3	1	23	4	10					6	6						5	2							24
Actinopolyspora erythraea	2	7			15	1			6	2	1		26	8	5		1			6	3						4	3	1			3		1	14	1
Actinopolyspora halophila	1	7			9	4		8	14	6	1		43	5	20					1	6						5		2			1		1	20	3
Actinopolyspora mortivallis	2	15			25	1	1	7	20	11	1	1	61	10	22					14	18						14	5		1		2	1	3	90	2		1
Actinopolyspora mzabensis		10			11	3		2	1	4			21	6	10					3	5						4			1		3		2	19	2		1
Actinopolyspora righensis	1	6			8			4	1		2		5	1	3													2						1	7
Actinopolyspora saharensis		2			2			2	2	3	3		6	2	1					3	1						2							1	6
Actinopolyspora sp. BKK1							1	1									2							1
Actinopolyspora sp. DSM 45956	2	2			3	1		1					7	3	5					4	1						1	1						1	6	1
Actinopolyspora sp. DSM 45965	2	5			12			9	20	13	1		52	6	20					4	3						4	4				1		2	15	4
Actinopolyspora xinjiangensis		4			5	6		3	3		4	1	30	1	10	1	1			6	7						5	2							16	1
Actinorugispora endophytica	2	16			32	7	1	44	4		1		34	12	26	1	3		2	17	20			1			16	4	1	1	3				12	29
Actinospica acidiphila	1	5			4									2	1				1	1	1						3	3						1
Actinospica robiniae	15	49			65	1			3	1	3		68	23	20	3	2		2	35	32						33	8		2	1		1	1	9	2		1
Actinosynnema mirum	2	6			10				1				5	8					1	6	4						3	2	1						1
Actinosynnema pretiosum	5	30			23		1	2	4	2	2		16	12	4	1	3			27	19						11	5	1	2	1			1		2		2
Actinosynnema sp. ALI-1.44	20	119			87	2		2	3	7	1		37	16	10	5	3			204	60						40	7		1		1		3	19
Actinotalea caeni	5	19			28	1		2	1		2	1	19	7	17					5	62						36	5				1				1
Actinotalea fermentans	4	12			36						1		12	4	4		3			8	46						17	13			1				2	1	1
Actinotalea ferrariae	2	24			24	1		2					10	5	1	1				15	62			1			18	4			1	1			5	2
Actinotalea solisilvae	4	13			31	1		1	1				22	6	1	1				4	95						12	4			1			1	1	4
Actinotalea sp. HO-Ch2	4	7			17				1				14	8	2					10	105						14	3			1			1	1
Actinotalea sp. JY-7876		5			3									1	1						5						1	2
Actinotalea sp. JY-7885					1								1								2
Actinotignum sanguinis					1								1	2		1				1	3						1	1
Actinotignum schaalii		1			1						1		1	3			1			2	4							1
Actinotignum timonense		2			2										1					1								1
Actinotignum urinale		2			10								1	2			1			1	1						4	1	1
Acutalibacter muris	1	2												4						2							2	1			1
Acutalibacter sp. 1XD8-33		2			3			1						10	1					2	6						2	6				1
Acutalibacter sp. 1XD8-36		1			4	1	2							1			1			1	1						3	1	1	1	1			1
Acuticoccus kandeliae	25	100			72		1	1	4	1	13		42	8	2		1			36	91						77	18		1				1	2		1	5
Acuticoccus sediminis	29	92			70	1	1	1	5		34	1	47	9	3	1	1			38	79						71	10			2					1		4
Acuticoccus sp. 2012	24	88			83				2		10	1	40	11	4	1	2		1	17	42						45	11	1							1	3	1
Acuticoccus yangtzensis	3	9			5	1					5		5	2						1	4						8
Adhaeribacter aerolatus	9	41			82	1		1	1		3	1	6	4		1	1	2	6	102	449						19	2						3
Adhaeribacter aquaticus	7	27			54				2	2	1	1		1	1		2		6	49	768						4	7		1				2
Adhaeribacter arboris	22	54			73					1	4		3	4					5	71	145						6	2	1	1	3			3			1	1
Adhaeribacter pallidiroseus	9	36			44					1	5		3	4					3	35	125						8	3						2
Adhaeribacter radiodurans	10	41			80			1			3		9	6	1	1	1		4	74	151						14	12	2					3
Adhaeribacter soli	7	30			27		1		1		2		1	3		1			2	25	70						3	4						5
Adhaeribacter sp. BT258	3	19			23						1		3	4						23	90						5	3			1			1
Adhaeribacter sp. DK36	9	31			55				2	1	4		2	5		1			1	65	471						6	6						3
Adhaeribacter swui	12	23			63				1		2		1	3	1				4	58	101						8	2						1				1
Adlercreutzia caecicola		4			12			2	1				4	4		1					2						13
Adlercreutzia caecimuris					1		1	1					2	3						1				1			4	2
Adlercreutzia equolifaciens	1	3			4			1			1		7	9						3	6						13	1		2
Adlercreutzia mucosicola		4			4		1	1			1		2	5	1	1				1							12	1	1	1	1
Adlercreutzia muris	1	1			1								1			2					1						11	1
Adlercreutzia sp. 8CFCBH1					1								1
Adlercreutzia sp. Marseille-P7992					4								15	3													40
Adlercreutzia sp. ZJ138					2			1					1	1													7	5
Adlercreutzia sp. ZJ141					4			4												1			1				14	4
Adlercreutzia sp. ZJ154													1								1						1
Adlercreutzia sp. ZJ176													1
Adlercreutzia sp. ZJ242	1				5								4	4						2	2						9	4
Adlercreutzia sp. ZJ304																											1
Adlercreutzia sp. ZJ473		3									1		4	2							1						6		2	1	1
Advenella faeciporci	1	4			6								1			1				3	29						12	9	1
Advenella incenata	1	5			7						1		1	1						8	16						16	6
Advenella kashmirensis	4	17	1		33				3		2		4	9	2	1	1		1	8	52						59	29	1	1	1			2			1
Advenella mimigardefordensis	3	5			11						2		5	2					1	1	24						19	7	2	2	2			1
Advenella sp. EE-W14		4			6						1		2								28						9	10
Advenella sp. FME57	2	4			3				1				3	1						2	47						30	20						1
Advenella sp. S44	1	6			18						1		2	3		2				3	55						23	30						3
Advenella sp. WQ 585		8			5								2	2	1	1				2	43						32	21	1		1			3
Aeoliella mucimassa	11	290			199				1	1	2		35	8	3		1	1	1	53	47						48	15		1								1
Aequorivita antarctica		9			7						11		1	2	2				1	6	10						3	1						1
Aequorivita capsosiphonis	2	11			3				1		19			5	7				1	4	41						4	1	1					4
Aequorivita lipolytica	2	4			2				1		11			2	4					3	10						4	1		1				1
Aequorivita lutea		3			7	1			1		19		2	35	3	1				4	15			1			2	9						1				1
Aequorivita sinensis		1									1				3						6													1
Aequorivita soesokkakensis		3			4						18				3					4	16						1	1
Aequorivita sp.					2					1	11									4	4						1
Aequorivita sp. 609		1					1				2		1	38	2					1	13						2	12		1
Aequorivita sp. CIP111184	1	4			1			1	1		13		1	2	2		1			1	15						1	2								1
Aequorivita sp. H23M31	2	10			10			1	1	1	21			2	10				1	3	50						2	1	1	1	1			1
Aequorivita sp. KMM 9714					1					1	2									2	8						1
Aequorivita sp. KX20305		3			5		1				13									3	11
Aequorivita sublithincola	1	6			7				2		8		1	1	3					6	15						1
Aequorivita viscosa	1	2			4				1		33			2	7					6	31						6							2
Aequorivita vladivostokensis	1				2						14			2							8						1
Aeribacillus composti	1	1													1
Aeribacillus pallidus		3			8								2	1	17	4				3	13						1		5		3	1	2			3
Aeriscardovia aeriphila	1	1			2																1						1	1
Aerococcaceae bacterium zg-1292		2			2								2	1		1				2	1							1
Aerococcaceae bacterium zg-252																											1
Aerococcus christensenii		2			10					1			5	2	1	2	2			1	2						1				2
Aerococcus sanguinicola	1	1			1									2	1					2
Aerococcus sp. 1KP-2016													2	2
Aerococcus sp. HMSC062A02														1																	1
Aerococcus sp. HMSC23C02								2					1								1
Aerococcus sp. SJQ22		1			1	1							3		1					1	1						1
Aerococcus suis		1		1	5		2						3	1													2
Aerococcus urinae	6	51	1		34		1	2	2		1		15	8	1	1	2			15	52						9	3	1		1	1		207			1
Aerococcus urinaeequi		1			1				1				4	1	2		2												1	3		1
Aerococcus urinaehominis		2			4								2	1	1	1					3						1							1
Aerococcus viridans					1			3	2				6	5		1	1			3								1	1	1
Aeromicrobium camelliae	3	11			11			2			2		15	2	8	2			1	2	57			1			23									6
Aeromicrobium choanae	5	8			5							1	7	1	1					1	23						11	1								2		1
Aeromicrobium endophyticum	3	9			11	1			1		1		9	5	5				1	9	127						24	6								8
Aeromicrobium erythreum	2	11			9				2			1	17	7	2		1			7	84						15	1	1						1	11
Aeromicrobium fastidiosum	1	9			23	1		1	2				5	2	4	1	2			8	91						17	2				1		1	4	10		2
Aeromicrobium flavum	2	9			10	1						2	8	4	5				1	5	32						9	1								4
Aeromicrobium ginsengisoli	2	5			22				1				10		6	1				1	67						12					1			1	5		1
Aeromicrobium marinum	2	15			32		1	1	1				29	6	8		1			16	164						29	3						2	1	11
Aeromicrobium massiliense	3	5			9	1							5	4	1	1				3	42						23	1		1	1					4
Aeromicrobium phoceense		1			10				1				8	1	1					2	23						3									1
Aeromicrobium phragmitis	3	10			15	1			2		1		16	3	6	3			1	3	43						18	1				1			1	8
Aeromicrobium sp.	1	6			10						1		12	2	6					3	39						17	8							1	4
Aeromicrobium sp. 592																				1	1
Aeromicrobium sp. 9AM	5	13			29			1	3	1	1	1	18	4	11				1	17	158						36	2		3	2			2	2	10
Aeromicrobium sp. A1-2		11			24	1		1	3		2		28	8	5					9	263						25	3							2	13
Aeromicrobium sp. CFBP 8757	1	1			8								4	4		1				2	14						3
Aeromicrobium sp. Co35	1	4			22	1			1				35	8	4	2			1	7	46						30	6	2	1		2		1	1	4
Aeromicrobium sp. IC_218		7			17				1	1			9	3	1	1				8	44						3	1		2				1	1	4
Aeromicrobium sp. Leaf245	1	3			1																1						1
Aeromicrobium sp. Leaf272					2								1	1
Aeromicrobium sp. Leaf289																				1	2
Aeromicrobium sp. Leaf291		1			3									1						1	7															1
Aeromicrobium sp. MF47		1			6								2	1	1		1			3	13						2									4
Aeromicrobium sp. OAE604	1	8			24								15	2	2		1			5	95						23	2	1						1	6
Aeromicrobium sp. PE09-221	2	7			16		1	2	2	1	1	1	32	5	7					9	48			1			21	4			1			2	2	5		2
Aeromicrobium sp. Root236	1	12			12				2		2		19				1			5	92						19	1								9
Aeromicrobium sp. Root344	1	9			34								15	2	4		2			1	57						11		1		1					2
Aeromicrobium sp. Root472D3	1	5			6								4	2						2	16						6									2
Aeromicrobium sp. Root495		5			11				1			1	9	3						7	61						9	4								1
Aeromicrobium sp. S22					2																3						2
Aeromicrobium sp. S592																					2
Aeromicrobium sp. SMF47		1			1					1			1								3						1
Aeromicrobium sp. YC3-14		7			13	1				1			13	3	4	1				8	151						20	3							1	7
Aeromicrobium sp. zg-629		1			6	1		1				1	3							1	5						1									1
Aeromicrobium sp. zg-636		1			5									2	1						1
Aeromicrobium tamlense	1	12			14				1				8		3				1	2	44						9							1
Aeromicrobium terrae	3	5			14		1	1	1				9	6	6		1			11	92						13	2						1	2	9
Aeromonas allosaccharophila	2	7			5								1	3		1	2				1						2	2
Aeromonas aquatica	1	3												1						1	2						1
Aeromonas australiensis					1									1						1	1
Aeromonas bestiarum					2									2						1	2						1	3	1									1
Aeromonas bivalvium		4			7									3						1	3						1	3										1
Aeromonas cavernicola	1	6			8			1	1		3		1	1						3	2						2
Aeromonas caviae	1	11			17	1	1		1	1	1		3	11		1			2	3	10						3	3	4	1	1							1
Aeromonas dhakensis	2	7			6						1		4	10						4	6			1			2	2									1
Aeromonas diversa	4	4			7									5						2	2						2	1
Aeromonas encheleia		3			3								2	6						2	2						2		1	2	1
Aeromonas enteropelogenes	1	3			8				2					9						2	1						1			1
Aeromonas eucrenophila	2	4			4																						1
Aeromonas finlandensis		1																									1		1
Aeromonas fluvialis	1	6			2							3		5						3	3						2	3
Aeromonas hydrophila	4	20	1		27		1		2			3	4	27		1	3			13	11						8	12		1						2		1
Aeromonas jandaei		7			9									4		1	1			1	10			1			2	2	1		1
Aeromonas lacus					1								2	1
Aeromonas lusitana		4			3						1	1		1							2
Aeromonas media	3	7			10		1	1	1		1	2	4	8		1				6	5			1			1	5	1	1
Aeromonas molluscorum		1			2		1	1			1		3		3		2										2		1
Aeromonas piscicola					2
Aeromonas popoffii		1					1	1						1			1							1						1
Aeromonas rivipollensis	2	1			1									1							1						1	1
Aeromonas rivuli	1	5			3					1			1	8						2	4						1	1
Aeromonas salmonicida	2	9			13						2			15	1					3	9						5	4	1	2			1					2
Aeromonas sanarellii		2			2							1		1							1
Aeromonas schubertii	1	4			4				1			1	2	4							1						1	1
Aeromonas simiae		1			8									1	1				1	1	3							2		1								1
Aeromonas sobria	1	6			3							1		7	1						11		1				1	5	2		1
Aeromonas sp.		1
Aeromonas sp. 10S-24		1
Aeromonas sp. 159																				1
Aeromonas sp. 2692-1					1
Aeromonas sp. 62-46		1																										1
Aeromonas sp. 9A																				1
Aeromonas sp. A35_P					1																1							1
Aeromonas sp. ASNIH3																				1
Aeromonas sp. ASNIH7														1							2
Aeromonas sp. ASNIH8														1					1									1
Aeromonas sp. CA23																					1
Aeromonas sp. CU5		1												2						1
Aeromonas sp. DNP9		2			1						1				1
Aeromonas sp. HMWF014													1	1														1
Aeromonas sp. HMWF015														2
Aeromonas sp. HMWF016		1
Aeromonas sp. HZM					1
Aeromonas sp. L_1B5_3														1
Aeromonas sp. Ne-1									1												1						1
Aeromonas sp. RU39B	1	7			11				2		1		2	5					1	2	5						4	1										2
Aeromonas sp. SCS5	1
Aeromonas sp. WP2-W18-CRE-05					1
Aeromonas taiwanensis	3	3			2				1		1			4						1							1	1
Aeromonas tecta		2			2								2	1							3						1
Aeromonas veronii	7	38			22	4	17	2	7	3	5		13	104	4	2	5			13	90			2			10	32	4	2	5	1						2
Aeropyrum camini		3			4								1							1	2						2
Aeropyrum pernix		2			2									2							2										1
Aerosticca soli	6	21			20				18			2	11	7	1				3	11	39						37	9	2					16				2
Aestuariibacter salexigens	3	12			7				2	1	1	1	2	5	1	1				4	4						4							1				1
Aestuariibacter sp. GS-14	1	7			7				1				1	1					1	2	5
Aestuariibaculum marinum		2			4						4		2	1		2	1			6	8						1		1
Aestuariibaculum sp. TT11		5			8			1			2		3	2			1			2	11						3	1		1
Aestuariibaculum suncheonense	2	2			6						2	1		4	1					2	8						2
Aestuariicella hydrocarbonica	6	34			30		2		3	1	3	1	7	11	1					13	18			1			9	4	1		1							1
Aestuariimicrobium kwangyangense		9			25			2					8	7	5					2	8						34	4								1
Aestuariimicrobium sp. YIM S02566	2	8			36	1		4		2			8	5	6	1	2			1	15						42	5		1					1	1
Aestuariisphingobium litorale	2	3			3						2		1	1						2	5						1
Aestuariispira insulae	15	90			43	1	2	2	2	1	5	1	82	10	1		2		3	17	25						41	18	1	3	2			2			1	3
Aestuariivirga litoralis	937	326			819		1		2	2	8	1	30	11	1	3	2			43	1386			1			37	221	6	2	4			1	1		87	3
Aestuariivirga sp. YIM B02566	216	360			324		1	1	1		3	5	35	4	1	1	1			113	905						140	41						2			14	5
Aestuariivita boseongensis	2	14			7						5		3	5					2	1	8						5	2
Aetherobacter fasciculatus		2
Aetherobacter rufus	1	3			1																1
aff. Roholtiella sp. LEGE 12411	3	24			9		1				1	1	1	4		1	1			1	8						2	1	2					1	1			1
Afifella aestuarii	3	29			12			2			1	1	7	5						8	10						8	3									1
Afifella marina	1	14			16		1				5		11	1			1			8	10						5	8						1	1
Afifella pfennigii	11	62			67			1			16		37	6						28	59						40	41	1	1	1						2	3
Afipia birgiae	3	11			16															3	6						5							1
Afipia broomeae	18	42			29					1		1	8		5					10	18						8	15	1	1								1
Afipia clevelandensis	12	17			24		1				1		3		1					9	11			1			3	4	5	1	1
Afipia felis	24	48			43				2		1	1	14	1	1					26	51						16	44		4	1			6
Afipia massiliensis	95	114			123	1			1				18	8	1					42	64						7	40	1	1	1
Afipia sp.	18	19			20								2	1						6	13							6	4	5	2
Afipia sp. 1NLS2	1	25			9								3								6						7	5
Afipia sp. 62-7	23	43			56				1		1	1	2	4	1					10	33						4	11	1	1				1
Afipia sp. 64-13	45	58			69				1				13	3		1				28	47						14	41			1				1		1	1
Afipia sp. GAS231	48	76			75							1	8	2	76		1			17	41						8	18			1
Afipia sp. GZGR-5																				1
Afipia sp. P52-10	2220	1159			1704				3		3	1	11	10	3				1	68	791						27	53	1	1	1			1				1
Afipia sp. Root123D2	87	240			106				2	1		1	37	4	2					52	71						25	48		1	1			3
Afipia sp. TMED4	2	6			12								3		1					3	4							3
Agaribacter marinus															1	1	1				2										3					2
Agaribacterium haliotis	3	9			19				1		2	1	6	7						4	6						7	1								1		1
Agaricicola taiwanensis	24	87			83				1	1	7	3	33	8	1					31	120						50	38			2			4	2			1
Agarilytica rhodophyticola	3	30			30		1		4				8	9			2		3	17	14						7	5	1					2			2	2
Agarivorans albus		1			4									1						2							1
Agarivorans gilvus		9			8				2	1	1		1	2	1	1					1						3	1		2
Agarivorans sp. Alg241-V36		2			3									1	1					2
Agarivorans sp. B2Z047		1			1
Agarivorans sp. Toyoura001		6			5				1		1		1	4					1	4	1						3
Agathobacter ruminis		4		1	10					1			2	6	1						4						2	2					1					2
Agathobaculum butyriciproducens		1			1									4		1											3	1			1
Agathobaculum desmolans	1	3			1									8	1			1		3	2						1	3				1						1
Agathobaculum sp. M2					1																							1
Agathobaculum sp. Marseille-P7918		2			3								1	2		1				2							2	1		1
Agathobaculum sp. NSJ-28					1																							1
Aggregatibacter actinomycetemcomitans	1	4			6			2	5					22					1	3								3		2
Aggregatibacter aphrophilus		4			1			1					1	884							5			1				1		1	1
Aggregatibacter kilianii		2			3				3					323						1	3
Aggregatibacter segnis	2				2						1			124						1	1						2				1
Aggregatibacter sp. oral taxon 458					2									8
Aggregatilinea lenta	22	306			107		2		3	3	6	2	43	8	3	1	2		3	24	57			1			20	150	1	1				1		1	1	2
Aggregicoccus edonensis	1				3
Agitococcus lubricus	6	17			15			1	1			2	1	4	2				1	4	19						1	2	6	4	5						1	1
Agreia bicolorata	1	5			2	1				2			6	4	1					1	18						15	8		1				2	1
Agreia pratensis	1	4			4			1	2				1	6	1	1				1	12						19	2						3
Agreia sp. COWG	1	6			7								4	10	1					4	20						46	8			1			6
Agreia sp. Leaf210														2							2						4
Agreia sp. Leaf244	1	3			1			1						2						1	5						6	5						1		1
Agreia sp. Leaf283	1	2			2									1		1					9			2			9	3						1
Agreia sp. Leaf335		1			1									1						1							4	1
Agreia sp. VKM Ac-1783	1				1				1				1	3	3					1	7						12	4						3				1
Agrilactobacillus composti		3			1				1				1	4	1	1	2		1								2	1			1				1
Agrilactobacillus yilanensis		2			3		1						1	3	1	1	1			1	3
Agrobacterium albertimagni	2	8			5						1	2	1							3	6							1
Agrobacterium arsenijevicii		11			6						1									2	8						3							1
Agrobacterium bohemicum	4	3			5						2		2	2	1					1	7						3											1
Agrobacterium cavarae	1				2															1	1
Agrobacterium deltaense	2	3			3								1	4						7	6						3	1	1
Agrobacterium fabrum	3	17			8						2		2	8	1				1	4	13						5	3
Agrobacterium genomosp. 1		1																			2
Agrobacterium genomosp. 13	1	1									1									1	2																	1
Agrobacterium genomosp. 2	1														1					1	1						2
Agrobacterium genomosp. 3		1													3						4						1
Agrobacterium genomosp. 5		1																		2	1									1	1
Agrobacterium larrymoorei	6	18			20		1		2	1	2		5	3						12	19			1			7	3	1	1
Agrobacterium rhizogenes	30	111			86	1			2		7	3	26	21	2	1	1		1	46	69			1			44	22	6	5	4			2			1	1
Agrobacterium rosae	6	10			8						2		1	3						5	21						4	2									1
Agrobacterium rubi	6	15			19						1		3	9	1	1	1			6	16						5	2	1	1
Agrobacterium salinitolerans	2	3			3						2		1	2						2	10						6	1
Agrobacterium sp. 10MFCol1.1														1						1									1		1
Agrobacterium sp. 13-2099-1-2					1								1														1
Agrobacterium sp. 13-626	1	3			2								1							3	1						1
Agrobacterium sp. 33MFTa1.1		2			1															1	2						1	1
Agrobacterium sp. a22-2	10	16			24				1		6		4	2						5	36						14	3							1		3
Agrobacterium sp. AGB01	5	12			11						3		2	3	1					6	17						4	5										1
Agrobacterium sp. ATCC 31749																					1
Agrobacterium sp. B1(2019)					2									1						2	2
Agrobacterium sp. CNPSo 2736		1									1		1								1									1
Agrobacterium sp. CNPSo 675					1															1
Agrobacterium sp. D14	1				1
Agrobacterium sp. DE0009	1	1			2						2		1								1						1				1
Agrobacterium sp. DSM 25558		2			1															2	1						2											1
Agrobacterium sp. FDAARGOS_525		3			1						1			1						3	2
Agrobacterium sp. H13-3	1	1																		1
Agrobacterium sp. ICMP 6402	2	5			1		1	1												2	3			1			1
Agrobacterium sp. IP I-671					1
Agrobacterium sp. LAD9	1	2			4		1				2		1							1	3			1			2											1
Agrobacterium sp. LC34					2									1							2						1
Agrobacterium sp. MA01	1	1			1						1			1													2
Agrobacterium sp. MOPV5					1									1
Agrobacterium sp. MS2					2								1								2						2
Agrobacterium sp. NCPPB 925											1			1							1
Agrobacterium sp. RAC06		1																		1								1
Agrobacterium sp. RC10-4-1		2											2								1
Agrobacterium sp. RS6											1			1							1						1	1
Agrobacterium sp. SCN 61-19		2			3								1	1						2	3
Agrobacterium sp. SUL3		2																			1								1	1
Agrobacterium sp. T29		5			3								1							1	1							1
Agrobacterium tumefaciens	22	85	2		65		3		2		9	1	11	22	4	2	1		2	36	61						19	12	5	7	2				1
Agrobacterium vitis	27	90			66		3	2	3	2	9	3	18	18	1	1			1	37	69			2			22	8	3	3	3			2	1		4	2
Agrococcus baldri	4	9			23				1				10	6	3					9	42						39	18		1				2	1	3
Agrococcus carbonis	1	9			8							1	5	4						3	10						10	6	1	2
Agrococcus casei		3			6								5	9	2		1			6	27						21	13
Agrococcus jejuensis		10			12					1			5	4	2		1			7	24						12	13		1				2		1
Agrococcus jenensis	2	7			13									8	2					2	10						11	4
Agrococcus lahaulensis	1	2			7		1				1		4	2						1	12						4	3						1
Agrococcus pavilionensis		3			6	1							3	4						1	13						6	5			1		1
Agrococcus sp. Marseille-P2731		5			6		1	1	1		1		4	3	3					1	10			1			12	4						2		1
Agrococcus sp. NS18		2			3								4	1							6						2
Agrococcus sp. SGAir0287	2	7			6			1		1			3	4						4	9						8	2
Agrococcus terreus	2	6			5	1	1	2	1		1		4	5			1			2	3						6	9							1	1
Agromyces albus	4	7			26		2		1		1		8	9	1					8	60						42	22			1			3	1
Agromyces allii	2	4			8				1				3	5		1				2	10						13	7						1	1
Agromyces atrinae	1	9			9					1			3	7	2	1	3			2	36						60	23			1	1		8
Agromyces aureus		2			5								2	5						2	12						20	7						2
Agromyces bauzanensis	4	10			10								8	9	3	2	2			8	32						30	12						2	1	1		2
Agromyces binzhouensis	2	7			9							1	2	1			1			2	6						16	6
Agromyces bracchium	1	11			9						1		2	2	1		1			2	17						15	7							1			1
Agromyces cerinus		7			6								4	5						4	16						12	4						3		2
Agromyces flavus		11			21					1	1		8	8	1	1	2			2	28						30	9			1			3				1
Agromyces fucosus		2			2								1							2	2						3	1
Agromyces hippuratus	1	4			3								4	3	1						13						14	5						2	1
Agromyces italicus	2	7			8	1							3	6	1					3	16						14	6							2
Agromyces lapidis	1	5			10	1							3	9						3	18						18	11			1			1
Agromyces luteolus	1	5			13								2	3						2	17						16	6						1		1
Agromyces mediolanus	3	11			19								5	5	2					8	28						62	32	1					11	1		1
Agromyces protaetiae	1	10			14								2	11	1					4	24						35	13						2
Agromyces ramosus	1	16			24							1	4	3	1					5	26						35	6						3
Agromyces salentinus	1	8			12								3	5		2				4	15						25	6	1						1
Agromyces sp. ANK073	4	13			14						2		6	5	1		1			4	25						19	13			1			2		1
Agromyces sp. CF514	2	11			6						2		1	4	1				1	1	24						8	13	1					3
Agromyces sp. CFH 90414	1	7			16	1				1			7	5		1				8	15						41	18						4	1
Agromyces sp. H66	3	13			22						1		18	5						7	45			1			46	12
Agromyces sp. HY045	2	3			1								4	1						1	7						4	2						1		1
Agromyces sp. HY050	1	1			3				1						1						2						1	1
Agromyces sp. HY052		2			1									1	1					1	7						4	1
Agromyces sp. KACC 19306	1	13			13		1			1	1		9	11	2	1	1			7	27						37	15						2	1	2
Agromyces sp. Leaf222	1	5			4						1		4	3		1					5						11	3						2
Agromyces sp. LHK192	5	11			18						1		5	7	2		1		1	5	18						33	13		1				2		1
Agromyces sp. Marseille-P2726	2	11			13							1	11	5	1	2				4	37						37	10						5
Agromyces sp. MF30-A	1	1			2									1		1				1	2						1	1
Agromyces sp. MF845														2							5						4	2
Agromyces sp. MMS17-SY077	1	6			20		1	1	5	1			5	14	2					4	19						28	17			1			6	1			1
Agromyces sp. NDB4Y10	5	10			12								5	5	2	1	1		1	5	22						22	7				1		1	1
Agromyces sp. NEAU-184	1	14			14								7	5	1	1				6	22						35	8	1					2	2
Agromyces sp. OV415	4	6			9	1							7	7	2	1				3	21						27	12	1	1	1			5		1		1
Agromyces sp. OV429	2	6			10						1		1	5	1		1			3	13			1			15	5						1	1
Agromyces sp. OV568	1				1									2							4						1				1					1
Agromyces sp. Q22	2	9			8	1			1				6							2	13						13	3			1			2
Agromyces sp. Root1464														1	2						3							4
Agromyces sp. Root81	2	7			11								7	3					1	7	23						20	8						4	1
Agromyces sp. SJ-23	1	12			21				1			1	3	4	1		1		1	3	30						51	24						3		1
Agromyces sp. Soil535	2	23			46					1		1	21	8	3		4			12	44						47	17		1				3		1		2
Agromyces subbeticus	4	11			10	1	1	2	1		1		6	9	4		1			6	42			1			32	11						3	1	1
Agromyces terreus	1	4			6								6	2	1	1				4	15						28	11			1
Ahniella affigens	15	82			75				5	1	1	9	12	5	1				3	34	63						13	6	1	1	1			1				4
Ahrensia kielensis	2	2			7						185			1						3	1						2
Ahrensia marina	8	8			6				1		512		8	3			1			1	15						11	6	1						2	1
Ahrensia sp. 13_GOM-1096m	1	6			3						166			1						2	2						3	1		1	1				1
Ahrensia sp. R2A130	9	30			22						5	1	9	2						7	17						6	9							1		4
Aidingimonas halophila	1	8			9		2		8	2	15	4	8	3		1				1	3						7	1	9
Aidingimonas lacisalsi	2	16			9				15		13	1	4		2		1			4	8						12	2	6									1
Aigarchaeota archaeon NZ13_MG1	2	5			4		1	1						1						4	3							3		1
Akkermansia glycaniphila	1	13			6								1	9	2	1				2	11							1		1				1				1
Akkermansia muciniphila	3	11			20						1	1	3	21	12	2	5			3	15						7	7	4	3	3	1				1
Akkermansia muciniphila CAG:154		2						1					1	2					1								2
Akkermansia sp. BIOML-A10														1
Akkermansia sp. BIOML-A65														1
Akkermansia sp. CAG:344		1																										1			1
Akkermansia sp. KLE1605																					1
Albibacterium bauzanense	5	9			18						1		2	2	2				2	27	33						36	4						14	1
Albidiferax sp. OV413	2	13			15				1				3	4						7	5						1	6					1
Albidovulum inexpectatum	4	15			7		1				1	1	3	2						4	9						11	2									1
Albidovulum xiamenense	3	6			13				3	1	1		6	3			1			9	8						14	2	1
Albimonas donghaensis	14	35			29				3		6		15	8		2	1			5	36						21	5		1
Albimonas pacifica	12	67			45				2	2	11		24	12		2	2		1	15	22						23	8	1	2			1					2
Alcaligenaceae bacterium	26	77			94	1	1	1	2	5	2	3	14	10	6	3	5			28	92			1			37	32	4	2	1			1			1
Alcaligenaceae bacterium 429	2	6			7								3	6	1					5	68						14	23		1	1			2
Alcaligenaceae bacterium SJ-26		3			5				1			1		2						1	16						7	5						1
Alcaligenes aquatilis	1	2			3			1					1	5						1	20						19	11
Alcaligenes faecalis	6	20			19				4	1		4	2	19			3		1	12	143				1		76	62	5	7	6			6
Alcaligenes pakistanensis	2	2			7								2	4						1	25						17	25		2				1
Alcaligenes sp. EGD-AK7																					3
Alcaligenes sp. HPC1271					1									1														1
Alcanivorax borkumensis					1				1																		2		1					1
Alcanivorax dieselolei	1	10			4				9		1	21	1	2							8						27	1						1
Alcanivorax gelatiniphagus	1	17			14				14	6	10	221	5	2	1				1	13	69						172	7		1				6
Alcanivorax hongdengensis	2	12			14				9	4		55	1	1						7	23						73	4	2					5
Alcanivorax indicus	6	18			15				3	7	1	13	8	3	1	1	1			9	17						16	5		1				1				1
Alcanivorax jadensis	1	7			1				3	4	1	16	1							2	6						14							2
Alcanivorax marinus		6			6		1		13	3	8	141	3	2					2	12	39						97	1						3
Alcanivorax mobilis									6		1	104	3	1						8	57						29							3
Alcanivorax nanhaiticus	1	2			5			1	7	3	9	11	1	6						4	8		1	1			13	3								1
Alcanivorax pacificus	1	5			12				4	1	1	16	2	1		1			1	8	11						10	2	1
Alcanivorax profundi					2																3						1			1					1
Alcanivorax sp.	1	6			2				2	1		5	1	1		1				1	3						2	3		1				1
Alcanivorax sp. 24	1	2				1			3		1	7	1	3			1			3	2						7	1
Alcanivorax sp. 43B_GOM-46m									1			4								1	2
Alcanivorax sp. 521-1		4			4				7		2	30		2						1	10						23	1						2
Alcanivorax sp. 6-D-6		3			2				1			8		3						1	4						3	1	1					1
Alcanivorax sp. Alg238-V104		2			4				13		1	12		2					1	2	11						5	1
Alcanivorax sp. DG881		4			2				2			2		2													1	1
Alcanivorax sp. DP30	1	2			2				3	1		14	1	2						1	2						9		2					2
Alcanivorax sp. DSM 26293					1				1			3															4		1		1			1
Alcanivorax sp. DSM 26295		3			4				1		1	16		1						2	11						17
Alcanivorax sp. EA2												1								2	3						1
Alcanivorax sp. HI0011							1
Alcanivorax sp. HI0083					1								1
Alcanivorax sp. IO_7		4			10				2	1		4	2	6						1	5						4	7	1						1
Alcanivorax sp. KX64203	1	1							2		6	6					1				4						5									1
Alcanivorax sp. MD8A		3							1			6					1			1							5		1					1				1
Alcanivorax sp. N3-2A		3			1				3		1	154	1	1	6				1	8	62					1	19	1						5
Alcanivorax sp. Nap_24					1	1						12	1	1					1		6						4
Alcanivorax sp. NBRC 101098					2				1					1							3
Alcanivorax sp. NBRC 102024		2			2					1		1		1						1	1						2			1
Alcanivorax sp. P2S70		1			1							2		1						1										1
Alcanivorax sp. PA15-N-34		3			4				4	3		13	2	4						2	4						11	1						2
Alcanivorax sp. PN-3												1									3
Alcanivorax sp. S71-1-4	1	5			10	1			2	3	1	7	1	4						2	17						5	1			1			1
Alcanivorax sp. ST75FaO-1	1	1			3						1	14	1	1						1	7						10	2						1
Alcanivorax sp. VBW004		4			3							2									2						1
Alcanivorax sp. ZXX171		2			5				12	1	1	19	2	1						5	11						16						1	2
Alcanivorax venustensis	1	1			4	1			1			55								5	16						11	1						2
Alcanivorax xenomutans	2	4			2	1	1	1	1	1	2	6		1						2	1						7	1	1					1
Aldersonia kunmingensis	2	26			29	1			2	4	3		15	6	7		1			14	16						19	2			1			1	7	5
Algibacillus agarilyticus	1	13			11		1	1	3		1	1	1	5		1				3	8						3	2
Algibacter aestuarii	1	10			8						2		2				1			1	6			1			3	1
Algibacter alginicilyticus		3			4	1					7			6						2	12						2	2
Algibacter amylolyticus		4		1	3						1			1						1	3						1
Algibacter aquaticus		1			4				1	2	3	2	2	5						4	2						1						1	1
Algibacter lectus		2			1								1	2						2	5						6	1
Algibacter mikhailovii		1			12						7			1					1	9	5						5
Algibacter pacificus	1	5			3						3		2	2	1	1					3						3
Algibacter pectinivorans					4						1						1			1							1
Algibacter sp. L1A34		4			1						2			2						1	6
Algibacter sp. L3A6		1			2						1			3							2						1
Algibacter sp. RHA_19					2						3										7						2
Algibacter sp. XY-114	2	3			8		1				5			2						1	4						1
Algibacter sp. ZY111		1			5						5			1						1	1						1							1
Algibacter wandonensis											1										1
Algicoccus marinus	8	26			31		1	1	7	1	4	3	11	2	3	1	2		1	9	57			2			42	20	5	2	1			1	1
Algicola sagamiensis	3	13			11		1		1	1	4	1	1	5						3	8						3	2	1	1				1
Algimonas arctica	6	19			11			1			6		6	4			1		1	6	12			1			4	2	1	1	1						1
Alginatibacterium sediminis	3	3			3		1						1	5						4	6						3	1			1
Algiphilus aromaticivorans	7	66			39		1	2	52	68	3	3	12	6	4	1			1	13	24			1			14	4	1		2					1		1
Algisphaera agarilytica	2	50			49	1			3	2	1		7	8	1		3			16	17						6	3					1	3
Algoriella xinjiangensis		1			5						3			5					1	4	5						4	1						1
Algoriphagus alkaliphilus	6	9			14						1		1	1	1				1	21	7						2	8
Algoriphagus antarcticus	6	17			29						9			5		1			2	30	13						7	4						1
Algoriphagus aquaeductus	2	8			9							1		2					1	13	4						2	2										1
Algoriphagus aquimarinus	7	24			27			1	1		2			4						21	7						3
Algoriphagus aquimaris		3			1															3	1						1			1
Algoriphagus boritolerans	1	10			15		1	1			2			3	1				1	6	7						2	1
Algoriphagus boseongensis	2	16			16				1				1	3	1				2	10	5						3	1
Algoriphagus chordae	2	11			12					2	4			1	1				2	18	4						5	3
Algoriphagus faecimaris	1	8			11				1	1	2		1	3						5	5						2	3										1
Algoriphagus formosus		2			1				1					2					1	2	2						2
Algoriphagus halophilus	5	17			9		1		2		3			2	2				3	9	6						5	4
Algoriphagus hitonicola	2	12			11		1				1			5						7	6						2	2									1	1
Algoriphagus iocasae	2	10			16				1		5		2	5					1	17	8						4	2						1				1
Algoriphagus kandeliae	2	13			7						1		3	1			1			17	8						2	1
Algoriphagus lacus	5	22			17	1								7		1			1	11	15						5	2
Algoriphagus litoralis	5	10			7					1	1		1			1	1			14	2						4									1
Algoriphagus locisalis	3	15			10						2			3						10	6						2	3						1
Algoriphagus machipongonensis	1	9			13		1				1	1	1		1				2	8	9						6	1
Algoriphagus mannitolivorans	2	9			14				1					4					1	11	8						3	5
Algoriphagus marincola	1	10			8					1				4					1	4	2							2
Algoriphagus marinus	8	15			22									4					1	12	17						1	6						2
Algoriphagus ornithinivorans	1	4			4								1	3					1	5	2							1		1
Algoriphagus ratkowskyi	5	9			10		1	1		1	5		2	7				1	5	9	14						2	1
Algoriphagus resistens	6	21			21				1		6			2					1	31	13						8	1						5
Algoriphagus sanaruensis	1	11			10				1							1				3	3						1	3
Algoriphagus sp. 32-45-6	1	7			6						2		1	3			1		1	2	3						2	1
Algoriphagus sp. A40	10	34			32					1	3		1	5		1			1	28	10						9	2
Algoriphagus sp. AK58	1	12			4									3					2	12	3						2
Algoriphagus sp. ARW1R1		1			2									2	1					1	2						3		1
Algoriphagus sp. hg1		3			6									2					1	4	3						2	1						1
Algoriphagus sp. Y33	5	13			15			1	1		6			7	1	1			1	21	20						2	6						2
Algoriphagus terrigena	6	36		1	36	1			1			1	2	6	1					34	9						3	4						2
Algoriphagus vanfongensis		11			13	1		1	1		3		1	2	3					8	5			1			5	1								1
Algoriphagus yeomjeoni	2	8			6	1					1		1	2		1			2	8	7						3							1
Algoriphagus zhangzhouensis	2	21			14				2				1	6	1		2	1	2	20	6						6	2				1						1
Aliagarivorans marinus		4			3								1	1					1		2						1
Aliagarivorans taiwanensis		5			1			1	1					5							1							1
Aliarcobacter faecis					1															1								1
Alicycliphilus denitrificans	1	13			16		1		7				6	8	1					6	9						1	19	14	9	8							1
Alicycliphilus sp.	5	14			23					2	1	1		6						2	7						5	19						1
Alicycliphilus sp. 69-12	1	2			3															4							1	2			1
Alicycliphilus sp. B1	1	4			9				2		1		2	7	2					6	7			1			4	8	1		2
Alicyclobacillaceae bacterium I2511	4	26			15				3				6	8		1			2	3	4						3	1					1
Alicyclobacillus acidiphilus	1	19			21				6		2		8	1	2	1	1			2	7		1				6	3								1
Alicyclobacillus acidocaldarius	1	13			17		1	1			1		12	7			1			2	6						3	5
Alicyclobacillus acidoterrestris	5	26			26				3	1	2	1	16	7	3	4	5	2	1	11	15						8	6	1		1		1			1
Alicyclobacillus cellulosilyticus	4	26			20		1		3		2		6	3	2			1		6	7						10	5			1				1			2
Alicyclobacillus contaminans	5	16			18	1	1	1		1		1	6	6	4	1			1	1	12			1			12	3	3	1						1
Alicyclobacillus ferrooxydans	2	23	2		21		1	1				1	14	4	2	4		1		9	18						5	2	1		3		1		1	1
Alicyclobacillus herbarius	4	20			24	1			2		3		5	1	5	1	2			5	12						5	2				2		1		1
Alicyclobacillus hesperidum	1	5	1		7								3	2							1						1	2	1
Alicyclobacillus kakegawensis		13			20				1				6	4	3		1			3	7						6			1	3	1				1
Alicyclobacillus macrosporangiidus	10	52			49			1	6		3		14	12	9	2	3		2	17	23						13	8	1	2		1	1	1	2	1		1
Alicyclobacillus mali		11			6					1			3							3							1	1				1
Alicyclobacillus montanus		3			2								2														1
Alicyclobacillus pomorum	2	18			23		1		4	1			4	3	2		2			5	5						3	2	1	1	2	1
Alicyclobacillus sacchari	1	5			7					1			1	3	8	3				2	3						2								1	1	1
Alicyclobacillus sendaiensis	1	1			13				1					2	1						4						1									1
Alicyclobacillus shizuokensis	3	12			10								5	1	3		2			5	2						5	2					1		1	1
Alicyclobacillus sp. RIFOXYA1_FULL_53_8	2	12			14				2		1		4		1		1			2	1						5	1								1
Alicyclobacillus sp. SO9	2	18			26	1			4			3	10	3	7		2	1	1	5	18						11	4	1	1	3		1	1		1		1
Alicyclobacillus sp. TC		1			2									1						2							2
Alicyclobacillus tengchongensis		1			6			1							1						1							1
Alicyclobacillus vulcanalis		3			11			1	1				3	3	1		1			2	4							1						1
Alienimonas californiensis	8	85			108			1	1		1	1	12	16		2	1		1	15	17		1				51	5	2									3
Alienimonas chondri	3	54			91		1		1		2		9	10	1	1	1		1	14	18						41	6			1
Aliicoccus persicus		2			5			2					2	2	4	3	1			3	8						1	1			2	1				1
Aliidiomarina celeris	4	7			1		1		2		3	1	2	1					2	3	86						2	2
Aliidiomarina haloalkalitolerans		2			8				3	2	1		2	1	1					3	14						2											1
Aliidiomarina iranensis		5			2				1		1		2	1	1					2	7						1	1									1
Aliidiomarina maris	1	5			14				3		1			2		1			1	5	8						3	1										1
Aliidiomarina minuta	4	8			6				1		1	1	5	2						3	10						1							1
Aliidiomarina sanyensis	1	4			4				1	1	3			3						4	17							2
Aliidiomarina sedimenti	1	1											1								1						1
Aliidiomarina shirensis	1	5			2						2		3	4						2	6						2	1	2
Aliidiomarina soli	1	1			2						3	2	1			1					16						1	2		2
Aliidiomarina sp. B3213																																			1
Aliidiomarina sp. IM1326		4			6				1			2		3						1	15
Aliidiomarina sp. SW123		3			3								1	2						2	9							2
Aliidiomarina taiwanensis	3	4			6				1	1	1		5	4						4	514						5	6			1
Aliidongia dinghuensis	58	286			135	1	1	1	5	1	1	2	83	8	2	2			5	58	63			1			53	17	1		2			1				5
Aliifodinibius halophilus	6	18			17	15		1	186	423	500		3	4	1				2	4	8						4
Aliifodinibius roseus	5	36			61	28	1		337	308	916	3	15	4	2	1			4	30	30						46	4			1			2				1
Aliifodinibius saliphilus	4	15			14	6			152	329	398		1	2						6	4						7	1		1
Aliifodinibius sediminis	6	35			45	15	1		350	271	731	1	9	4	3	1	4		2	24	25						34	5						1		1		1
Aliifodinibius sp. WN023	5	18			25	16		1	328	490	697		4	4	2	1	3	1	1	12	9						6	3			1			1				1
Aliiglaciecola lipolytica	4	12			7		1	1		3		2	4	7	3				3	7	5						3	2					1					2
Aliiglaciecola sp. M165		14			14						1	1	1	2		1			3	7	9						3	2						1				1
Aliihoeflea sp. 2WW	13	34			47				1	1	15		7	5						15	105						27	12						1		3		1
Aliikangiella marina	2	19			25		1		3		1	1	8	5						15	16						7	2										1
Aliikangiella sp. G2MR2-5	13	27			34				1	1	3		3	4	1	1	1		1	10	4						4	2						1		1
Aliikangiella sp. M105	5	36	1		43			1	1	2	2	1	13	5	1	1	1		1	23	19						10	7	1	1				1				3
Aliiroseovarius crassostreae		4			1								1		1	1					2						1			1	2
Aliiroseovarius halocynthiae		3			6				1		2		5				1			2	1						1	1
Aliiroseovarius marinus	2	1			2						1		1	2						1	3
Aliiroseovarius pelagivivens	1	2			2				3				1	1						1	2						2
Aliiroseovarius sediminilitoris		5			5						2		4							4	3						6
Aliiroseovarius sp. PrR006		2			1				1		1	1	2	2	1				1	1	6							1
Aliiroseovarius zhejiangensis		8			3						3		1	2						5	3						1	1		3
Aliishimia ponticola	3	15			6				2		4	1	1	3						3	9						3	1
Aliivibrio finisterrensis		3			2							1		5							3						2
Aliivibrio fischeri	1	8			10	1			1	1			4	11		1	1	1		4	8						1		1		1
Aliivibrio logei					1																1
Aliivibrio salmonicida														1
Aliivibrio sifiae					1									3							2
Aliivibrio sp. EL58		1																			1							1
Aliivibrio sp. S10_S31													1								2
Aliivibrio sp. SR45-2														1							1
Aliivibrio wodanis		1			2						1		1	3		1				1	2						1	1		1
Alishewanella aestuarii	1										1									3
Alishewanella agri	1	2			1								1								1							1
Alishewanella jeotgali	1	2			1						1			3						1	1						1
Alishewanella longhuensis	1	5	1	1	6				1	1			1	2		1				4	4						3	1										1
Alishewanella sp. 32-51-5					1				1	1				2
Alishewanella sp. 34-51-39		4			2				1					1							1								5	3	4
Alishewanella sp. HH-ZS					2									1							2
Alishewanella sp. WH16-1		2												1		1				1	2
Alishewanella tabrizica	1	3			7	1								3						1	2						1	1										1
Alistipes communis	1	7			8		1	1	1				2	2						7	2						1	1								1
Alistipes dispar	1	3			2								2	2						2	3						1
Alistipes finegoldii		2			3																1							1
Alistipes finegoldii CAG:68														1
Alistipes ihumii	1	3			5								1	6						1	2						3	2
Alistipes indistinctus	1	6			9								3	8	1	1			1	3	8						4	2	1	1	1
Alistipes megaguti		2															1				1								1
Alistipes onderdonkii	1	1			1	1								2					1	1	1
Alistipes provencensis		6			1								2			1				1	2						1	2						1
Alistipes putredinis	1				2			2					1	7							13						4			1
Alistipes putredinis CAG:67					1				1												1									1
Alistipes senegalensis		5			2								3	6					1	4	2						1	3
Alistipes shahii		2			5				1				2	1					2		1						2
Alistipes sp.					2									4	1						1						4		5	5	18
Alistipes sp. 56_11					1																									1
Alistipes sp. 56_sp_Nov_56_25														1
Alistipes sp. 58_9_plus	1	1			1
Alistipes sp. AF17-16																											1
Alistipes sp. An116																											1
Alistipes sp. An31A														1						1	1
Alistipes sp. An54																			1	1
Alistipes sp. An66		3			7			1					1	3			1		1		2						2
Alistipes sp. CAG:157	1				2									1					1	2	2
Alistipes sp. CAG:268	2	4			4								2	5						4	2						3							1
Alistipes sp. CAG:29					1																1
Alistipes sp. CAG:435	1				1									5						6	2						3	2
Alistipes sp. CAG:514	1	3			2								1	3					1	2	1						1	1
Alistipes sp. CAG:53		1
Alistipes sp. CAG:831		2	1		2									3						1	3						2
Alistipes sp. CHKCI003		4			6				1		1			3						2	2			1			1		1									1
Alistipes sp. cv1														1
Alistipes sp. D31t1_170403_E11	1	3			9								1	3		1				2	4			1			2							1
Alistipes sp. HGB5					1						1					1
Alistipes sp. Marseille-P5061	1																				1
Alistipes sp. Z76	1				5					1	1		3	1	2						3						1	2
Alistipes sp. ZOR0009	5	10			12						2		3	5						4	2						7	5	1	1
Alistipes timonensis		2			1	1								3		1				1	2						1	1
Aliterella atlantica	4	51			32			1	3	1		1	6	4	1		1			4	19						2	3										1
Alkalibacillus almallahensis	1	3		1	9	1		4	2				4		16	9	4			1	4						3	1	3		5	9	1			8
Alkalibacillus haloalkaliphilus	1	5			6	3		2	3		2		12	2	24	8	16			2	25						7		1		7	4	6			9
Alkalibacillus sp. YIM 98829	2	4			2				2				4		15	7	11			1	11					1	1				1	4	5			9		1
Alkalibacter saccharofermentans		3	3		5							1	6	4	3	2	1			4	2						5	3			1	1				1		2
Alkalibacter sp. M17DMB		5	1		11			1	1				6	7	3					6	12						4	2
Alkalibacterium gilvum		2			3			5	5	2	1		18	1	3	1	2			1	3						1	3				1
Alkalibacterium kapii		1			2						1		10		1		1				4										1					2
Alkalibacterium olivapovliticus	1	2			4								8	2	1		3			3	6						2	1	1	3	1							1
Alkalibacterium pelagium					2				1				3		1	1					2						1									1
Alkalibacterium putridalgicola	1	2			3			1					7		1	2				2	1						1		1				1
Alkalibacterium sp.		1			3			2					10	4		3					3						1					1
Alkalibacterium sp. 20	1	1			2				1	1			12		4	2				1	1						2	4										1
Alkalibacterium sp. AK22		3			1			2					3	2	2						4						1	1
Alkalibacterium sp. MB6		3			4			2	5		1		18	2	6	1					8							1		1	1	1	1					1
Alkalibacterium subtropicum		1			3				1	1			3		1	1	3				2							1		1
Alkalibacterium thalassium		1			1								4		4	1	2				7									1		1
Alkalibaculum bacchi		6	1	3	29	1		2					12	10	12	10	3		1	16	7					2	10	8		1		4				3		1
Alkalibaculum sp. M08DMB	1	3	1	1	25	1		3					15	7	1	4	4	1		5	17		1			1	7	10	2		4					5
Alkalicaulis satelles	2	21			25		1		3	1	32		8	5			1		1	5	18			1			5			1	1			1
Alkalicoccus halolimnae		4			7			1	2	1	1		1	1	10	1	4		1	3	7						6	2	1		1	2				3
Alkalicoccus saliphilus		2			5			1	2		1		4	1	3	1	2			2	4						1			1	1
Alkalicoccus sp.		2			1				1			1	2	1	1					1	2						1	1			1
Alkaliflexus imshenetskii		8			13	1			1							1	1		1	6	5						2	3	2					1
Alkalihalobacillus akibai	3	4			4	1		1	1	1			4	2	37	3	2			2	9		1				5	3	2	1	1	1				2
Alkalihalobacillus alcalophilus		4			10				1				2	1	21	5	4	1		3	10						2	2	2	1	3					2		1
Alkalihalobacillus alkalinitrilicus		10			9	1	1		1	1	2		2		8		2			4							1					1				1
Alkalihalobacillus bogoriensis	2	3			7			1	3				13	3	20	6	2			3	7						16	1	3		2					3
Alkalihalobacillus clausii	2	6			9			5			1		4	6	23		4			4	7						1		1	1	22	7	3			2
Alkalihalobacillus halodurans	1	4			6	1		2			2		2	2	15	1	3			1	7						2	2	3		5	2	3	1		4
Alkalihalobacillus hemicellulosilyticus	2	5			12	1		1	4	2	1		2	2	35	5	3			1	9						6				5	1	3			2		1
Alkalihalobacillus hwajinpoensis	1	8			9			2	2			1	4	1	33	6	2	1		3	12						16	2	2	2	4	2				7		1
Alkalihalobacillus krulwichiae	1	3			5	1	2	4	2	2	3		3	1	43	3	3			2	19			1			4	2		1	10	2	1			5
Alkalihalobacillus lehensis		1	1	1																	1						1	2	1		1					1
Alkalihalobacillus ligniniphilus	1	5			7				3	1	1		5	4	32	3	2			2	9						10				2		2			3
Alkalihalobacillus lonarensis		8		1	6			1	3				4	2	7					1	5						2				4	1	1
Alkalihalobacillus macyae		5			3				1				1	3	2					3	2	1					7	4		1			1			1
Alkalihalobacillus marmarensis		3			1						1		2		4						3						1				1	2
Alkalihalobacillus nanhaiisediminis	1	2	1	1	5	1		1		1	1		11	1	88	5	1		1	3	7						8		1		1					4
Alkalihalobacillus okhensis		5			12	1		2	4	1				4	44	2	2			3	8						5	2	3			1				5
Alkalihalobacillus patagoniensis	1	6			8			1		1			6	3	13	5	2			2	5						3		3	1	1	3				4		1
Alkalihalobacillus pseudalcaliphilus		4			5	1		1	2				2	3	18	2	1			3	11					1	5			1	5	2		1		4	1
Alkalihalobacillus pseudofirmus	1	12			8				3		1		5	12	24	2	3			4	13				1		10	3	5		4	1			1	1
Alkalihalobacillus rhizosphaerae																															1
Alkalihalobacillus shacheensis	1	4			10	5		1	1	1			6	2	34	4	3			6	8						12		2		5	2	3			11
Alkalihalobacillus trypoxylicola		2			2									2	2	3				2	3											2				1
Alkalihalobacillus wakoensis		4		1	5	1			2	1			2	2	45	5	2			1	13						5		3		1		2			9
Alkalilacustris brevis	9	18			12			1	2		13		8	3						6	11						15	4	1
Alkalilimnicola ehrlichii	15	89			62	2		2	41	4	12	6	25	14	12		4		1	32	31			1			26	12	1		1			1				5
Alkalilimnicola sp. S0819	6	46			36			1	25	3	5	6	28	9	8	1			2	21	19						25	11	1		1			1		1	1	7
Alkalimonas amylolytica	1	11			12				4		3	2	2	4					2	11	14						5	4		1
Alkalinema sp. CACIAM 70d	7	42			30	1						1	1	6					1	5	11						3	4			1
Alkalinema sp. FACHB-956	5	34			24		1				1	2	2	5						8	15															1
Alkaliphilus metalliredigens	2	6	5	3	36			4			2	1	17	5	10	13	4			16	27	2			1	3	11	11	1	1		1					2
Alkaliphilus oremlandii	2	14	14	4	69			9		1			11	14	5	8	4	3		34	36		1		1	3	9	22				1				4	2
Alkaliphilus peptidifermentans	1	5	7	1	24			3	2	1	3		9	10	11	4	8	1	2	8	16	1				2	8	5			2	5		1		5
Alkaliphilus pronyensis	2	6	2		9				1			1	5	3	2	2	2			4	6					1	4	3			1	1				1	1	1
Alkaliphilus serpentinus	3	6	3	1	13			3			1		6	3	1	9	7	1		12	12					1	6	8	1	1		1	1	1				3
Alkaliphilus sp.		4			11			2		1	1		4	4	3	8	4		1	9	15					2	6	8	1	2		1						1
Alkaliphilus transvaalensis	4	6	3	3	19		1		2	1	1	3	7	7	3	4	3		1	11	12					1	10	7				2			1	2	1	2
Alkalispirillum mobile	3	18			18				14	5	1	3	3	3	2		2		1	10	6						11	2										1
Alkalispirochaeta alkalica	1	4			6		1		3					3	1				1	1	2						1	1										1
Alkalispirochaeta americana	1	4			6							1	2	2					1	1	9						1	1		1
Alkalispirochaeta odontotermitis	1	2			2																1
Alkalispirochaeta sphaeroplastigenens		4			4						1		1	3						1	2																1
Alkalitalea saponilacus	2	6			11					1	1			2					2	4	5						3	4										1
Alkanindiges hydrocarboniclasticus					4									3						3	1							1
Alkanindiges illinoisensis		4			9								3	5						2	4						1	1	7	3	2			1
Allisonella histaminiformans		1
Alloactinosynnema sp. L-07	28	137			123	1		4	6	5	2		43	13	23		1		2	269	55						51	4				3		7	26	2		3
Allobacillus sp. SKP2-8		2				2			1				5		20	4	3			1	10										6	1	6			3
Allobacillus sp. SKP4-8		1			1	1			2		1	1	5	2	13	4	3				12							1			2	3	2			9
Allobaculum stercoricanis	1				4								3	5						2	1						2	3										1
Allobranchiibius huperziae	4	13			23		1				1		21	7	7	1				12	26						14	1			1				5	1
Allocatelliglobosispora scoriae	16	197			83			3	3	1			96	13	7	3	2		1	47	75			1			51	11		1			1		10	1	1	2
Allochromatium humboldtianum	1	24	1		14				2				3	5	1					10	2						1	3	1					1
Allochromatium palmeri	8	36			23							1	4	5	2	1			1	6	8						4	3
Allochromatium vinosum	6	12			19				2				3	4		1			1	10	8						6	2	1		1							1
Allochromatium warmingii	4	17			12			1	6				2	2	1				1	4	4			1			5	3
Allofrancisella frigidaquae							1			1	1		1	4	2		2				2								1	1	1
Allofrancisella guangzhouensis		1											1	5		1					2						1	1
Allofrancisella inopinata		1									1			4							1
Allofustis seminis		1			5		1						17	1		1					2					1		1		1
Alloiococcus otitis		3		1	2				1		1		10	1	1					1	1						2	1			2	1
Allokutzneria albata	15	107			43			1	4	5	2		30	15	21		1		1	77	33						30	2				1		6	18	2		1
Allokutzneria sp. NRRL B-24872	8	80			49	2	1	4	1	3	3	1	40	16	14	1			1	69	27						32	5	1		1	1		3	16	1
Allonocardiopsis opalescens	16	42			63	17		23	6	3	12		108	28	103	3	2		2	51	26			1			45	15	1	3				1	65	17
Alloprevotella rava		4			5						1			6						3	1						1	2			1
Alloprevotella sp.		1			1				1					4		1			1		1						1			1	1
Alloprevotella sp. E39	1	4			6								3	6						1	3						1
Alloprevotella sp. Lung230														1													1
Alloprevotella sp. OH1205_COT-284		1			3				1		1	1		4						1	3
Alloprevotella tannerae		2			4									4			1	2			3						1	1
Allorhizobium terrae	1	1			3								1	3							1						2	1	1
Allorhizocola rhizosphaerae	14	428			110	1	1	5	1		7	1	449	18	7	2	2		5	104	61						97	8	2	1		1		1	6		2
Allosalinactinospora lopnorensis	7	46			57	5		174	4	1	11		68	7	19					28	23						33	2	2			1			14	32
Alloscardovia criceti		1			4											1					2						1	1
Alloscardovia macacae		2			3						2		2	1	1		1				3						2	1			1
Alloscardovia omnicolens					1		1		1				1	1							2						2
Alloscardovia sp. HMSC034E08		1			1	1		1			1		2		1	1					3							1						2
Alloscardovia theropitheci		1											1	4							2						2
Allostreptomyces psammosilenae	6	50			65	6		1	4		8		49	17	73		2		1	52	19						23	9		1		1		3	18
alpha proteobacterium AAP38	4	29			20					1	1		6	3		1	1			4	15							1
alpha proteobacterium AAP81b	6	22			22				1	1	2		6	4					1	11	18						5	3
alpha proteobacterium BAL199	43	165			110	1	2	1	3		6	1	102	7		1	2		5	54	67						97	27	1		1			1		2		3
alpha proteobacterium endosymbiont of Brontispa longissima		1			8								1	1	1	1				1	3
alpha proteobacterium HIMB114	1				2								1	2						1	2						1											1
alpha proteobacterium HIMB5					2								1								1
alpha proteobacterium HIMB59	1	4			9		1						2							2	4						2
alpha proteobacterium IMCC14465	2	4			2		1				1			2						1	2						1
alpha proteobacterium MED-G09		3			5	1	1				1					3	3				2								2	1				1
alpha proteobacterium MED-G10	1	3			3						1		1	2						1	1							1
alpha proteobacterium Q-1		3									1		1							1	1						1	1
alpha proteobacterium QL1																1					1						1	1						1
alpha proteobacterium U9-1i	19	98			63			1			7	4	15	3	1		1		3	36	41						17	14	1	1								5
Alphaproteobacteria bacterium	3596	10410	2		11511	13	28	24	75	23	196	101	2425	330	62	41	49	2	61	4767	12380		1	13			1766	4487	33	38	39	1		49	8	3	42	108
Alphaproteobacteria bacterium 13_1_20CM_3_64_12	3	8			13								2							3	1							1
Alphaproteobacteria bacterium 13_1_20CM_4_65_11	1	3			5								1			1				2
Alphaproteobacteria bacterium 13_2_20CM_2_64_7	220	368			1379	1					1	2	24	3					1	197	356						54	259										4
Alphaproteobacteria bacterium 16-39-46					1									1
Alphaproteobacteria bacterium 17-39-52					2
Alphaproteobacteria bacterium 32-64-14	6	28			30				1		5	2	5	1			1			14	17						4	6						2				1
Alphaproteobacteria bacterium 33-17		7			6		2			1			4	4		1				3	2						2
Alphaproteobacteria bacterium 40-19		3			1							1		3						1	1						1
Alphaproteobacteria bacterium 41-28	5	18			21							2	8	7	2	1				14	11						7	2	1		2			1
Alphaproteobacteria bacterium 43-37		7			10								3	2		1				3	4						6	1		2				1
Alphaproteobacteria bacterium 46_93_T64	10	49			24		1		1	1	2		16	2	1	1			2	5	16						22	4				1			1			1
Alphaproteobacteria bacterium 62-8	7	75			45		1		4		5	1	11	3	1	1			1	18	289						11	10		2				9			1	1
Alphaproteobacteria bacterium 64-11	12	42			42						3	1	13	3						23	124						14	11	1	1	1			11			1	2
Alphaproteobacteria bacterium 64-6	32	87			26								1	1						30	28						2	9
Alphaproteobacteria bacterium 65-37	44	164	1		126		1	1	1			1	20	5	1				4	402	85						198	16	6	8	5		1	2			1	2
Alphaproteobacteria bacterium 65-7	4	22			18						2	1	5	1						4	55						2	3						4
Alphaproteobacteria bacterium ADurb.Bin100	3	32			22			1	1		2	1	6	12	1					7	15						4	13	4	6	6			1
Alphaproteobacteria bacterium ADurb.Bin438		2			4						2		1	1		1		4										1
Alphaproteobacteria bacterium ADurb.BinA280	4	28			23				2	1		5	3	7						6	24						12	3	18	20	9							3
Alphaproteobacteria bacterium ADurb.BinA305	2	17			15								1							1	6						2		5	6	1
Alphaproteobacteria bacterium AO1-B		3			7				1				2							1	4						2	1
Alphaproteobacteria bacterium BRH_c36	104	201			96				3	1	6	5	38	3			1		1	69	97						33	44						1	1		1	3
Alphaproteobacteria bacterium CG_4_10_14_0_2_um_filter_63_37	1	2			5							1		3		1					1						2	3
Alphaproteobacteria bacterium CG_4_10_14_0_8_um_filter_37_21		2			8						1		1	3						2	1						2							1
Alphaproteobacteria bacterium CG_4_10_14_0_8_um_filter_53_9	4	11			4				2				1	2					1	5	4						1
Alphaproteobacteria bacterium CG_4_9_14_3_um_filter_47_13	6	26			17				1	1	7	1	15	1			1		1	8	9						3	2									1
Alphaproteobacteria bacterium CG1_02_46_17	1	23			8		1	1	1		2		4	3			1		1	2	5						3	2			1
Alphaproteobacteria bacterium CG11_big_fil_rev_8_21_14_0_20_39_49	3	19			14						3	1	7	2			1			5	6			1			4			1				3
Alphaproteobacteria bacterium CG11_big_fil_rev_8_21_14_0_20_44_7	2	11			7								4	1						2	3						6	1							1		1
Alphaproteobacteria bacterium GWF2_58_20	7	19			9		1						10	7		2			1	6	8						8	4
Alphaproteobacteria bacterium HGW-Alphaproteobacteria-1	2	13			7				1		12		3	4	1					3	12						8	2	1	1	1							1
Alphaproteobacteria bacterium HGW-Alphaproteobacteria-10	1	5			9								3							1	4						3	1						1
Alphaproteobacteria bacterium HGW-Alphaproteobacteria-11	15	54			35				3		2	1	25	5	1					19	28						21	9	2		1			98				2
Alphaproteobacteria bacterium HGW-Alphaproteobacteria-12	13	50			36				1		2	1	23	3						19	29						17	1			2			103			1	2
Alphaproteobacteria bacterium HGW-Alphaproteobacteria-13	1	14	1		9						1		5	1						5	13						5	3			1			1				1
Alphaproteobacteria bacterium HGW-Alphaproteobacteria-14	2	5			6								1			1				3	1																	1
Alphaproteobacteria bacterium HGW-Alphaproteobacteria-15	2	5	1		3						1			1							1							1
Alphaproteobacteria bacterium HGW-Alphaproteobacteria-16	4	11	1		14						1			5	1					5	12						1				1
Alphaproteobacteria bacterium HGW-Alphaproteobacteria-17	2	2			6									2						2
Alphaproteobacteria bacterium HGW-Alphaproteobacteria-18	2	13			9						1		3	5	1	2				2	5						7	3						1
Alphaproteobacteria bacterium HGW-Alphaproteobacteria-2	4	27			16		1				4		11	3	1		1		3	6	9						11	3
Alphaproteobacteria bacterium HGW-Alphaproteobacteria-3	7	32			13			1					15	4	1		1			10	18						9	12	1	2	1			52				1
Alphaproteobacteria bacterium HGW-Alphaproteobacteria-4	1	14			8		1				2		5	5						1	4						6	1		1				1
Alphaproteobacteria bacterium HGW-Alphaproteobacteria-5	3	25			21				1		1		13		1					9	21						12	3	1	2	1			12
Alphaproteobacteria bacterium HGW-Alphaproteobacteria-6	9	25			17						6		8	3		2				5	18						13	5	1					2			2	1
Alphaproteobacteria bacterium HGW-Alphaproteobacteria-7		7			3				1		1			1	1					2	1						1
Alphaproteobacteria bacterium HGW-Alphaproteobacteria-8	1	7			4	1					4		4							1	7						5	2							2
Alphaproteobacteria bacterium HGW-Alphaproteobacteria-9		1									2
Alphaproteobacteria bacterium MarineAlpha1_Bin1	7	53			34			1	2		4		22	2	1	2	1			12	19			1			24	8			1
Alphaproteobacteria bacterium MarineAlpha10_Bin1	7	208			41				2		3		32	2	1					13	16						24	2						1				1
Alphaproteobacteria bacterium MarineAlpha10_Bin2	24	379			89						2		56	3						14	28						30	10						1	1			4
Alphaproteobacteria bacterium MarineAlpha11_Bin1	9	81			57						1	1	76	5		1			1	16	23						16	9										1
Alphaproteobacteria bacterium MarineAlpha12_Bin1	12	37			50	1					2		27	3	1				2	14	15						19	7			1							1
Alphaproteobacteria bacterium MarineAlpha2_Bin1	6	22			28	2			1		2		4	1	1	2				3	6						8	1			1			1				1
Alphaproteobacteria bacterium MarineAlpha3_Bin1	1	3			1								1							1							7
Alphaproteobacteria bacterium MarineAlpha3_Bin2	4	26			9					1			17	1		1				3	5						7	9
Alphaproteobacteria bacterium MarineAlpha3_Bin3	11	76			75				1			2	60	7					1	11	15						51	8		1	1			2			1	1
Alphaproteobacteria bacterium MarineAlpha3_Bin4	11	61			44						1		36	4		1			1	8	7						36	6
Alphaproteobacteria bacterium MarineAlpha3_Bin5	11	43			36				1		1	2	12	2	1		1			15	10						23	3		1				1			2	2
Alphaproteobacteria bacterium MarineAlpha3_Bin6	10	50			36			1	1		3	1	27	2			2			9	17						22	5							1			1
Alphaproteobacteria bacterium MarineAlpha3_Bin7	8	31			40		1				2	1	18	3	2	2	1			10	15						11	4	1	1	1
Alphaproteobacteria bacterium MarineAlpha4_Bin2	14	81			90		1	1	3				95	5			2			14	31						47	33									1	2
Alphaproteobacteria bacterium MarineAlpha5_Bin1	1	1											1
Alphaproteobacteria bacterium MarineAlpha5_Bin10		2			2								1
Alphaproteobacteria bacterium MarineAlpha5_Bin11		2			3																						2
Alphaproteobacteria bacterium MarineAlpha5_Bin12	2	12			8						1		2	2	1						7						1				1
Alphaproteobacteria bacterium MarineAlpha5_Bin2		2												1
Alphaproteobacteria bacterium MarineAlpha5_Bin3													2								1
Alphaproteobacteria bacterium MarineAlpha5_Bin5		2			2								1														1
Alphaproteobacteria bacterium MarineAlpha5_Bin6		1
Alphaproteobacteria bacterium MarineAlpha5_Bin7	1	4												1
Alphaproteobacteria bacterium MarineAlpha5_Bin9	3	8			3				2				2	2	1				1	1	7						1										1
Alphaproteobacteria bacterium MarineAlpha6_Bin1		1												1							1
Alphaproteobacteria bacterium MarineAlpha6_Bin2		2			2								3	1							2
Alphaproteobacteria bacterium MarineAlpha6_Bin3					1
Alphaproteobacteria bacterium MarineAlpha6_Bin4													1							2
Alphaproteobacteria bacterium MarineAlpha6_Bin5		1									1
Alphaproteobacteria bacterium MarineAlpha7_Bin1		8			4	1				1			1							3	1						1			1
[truncated: 34,214 more rows]

## Sheet: Supp. Data 7
acBin name	# contigs	% of contigs	# total bps	% of assembly base pairs
Sanganji-A1-Tooth	3879	0.00982662	2210399	0.00992537
Sanganji-A2-Tooth	3201	0.00180097	2449611	0.00199156
Deir-Rifeh-KNIII-Tooth	39	0.00203358	38312	0.00106171
Deir-Rifeh-KNII-Tooth	28	0.00267814	27800	0.00097063
Augsburg-Tooth	279	0.00011966	1046067	0.000784859
Tenerife-011-Tooth	459	0.00578632	196880	0.00415327
Tenerife-004-Tooth	621	0.00385578	2789900	0.026128
GranCanaria-005-Tooth	3015	0.0202147	1769810	0.0143811
GranCanaria-008-Tooth	417	0.00335174	2245183	0.0187785
Tenerife-012-Tooth	819	0.0094599	338453	0.0059029
Tenerife-013-Tooth	2070	0.0131103	2650966	0.0189555
Tepos_35-Tooth	19	0.000403809	6625	0.000275987
Cueva_de_los_Lagos-Tooth	418	0.000817794	713422	0.00143795
Yámana-Tooth	129	5.56215e-05	686525	0.000385056
Vác-Mummy-Tissue	881	0.00558542	782556	0.00452055
Chinchorro-Mummy-Bone	2810	0.0236256	2365374	0.0261439
Pericues-BC28-Bone	46	0.000428493	25811	0.000315197
Marseille-Tooth	804	0.034468	790813	0.0469727
Barcelona-3031-Tooth	26	0.000469908	10565	0.000272401
SLC-France-Tooth	2025	0.00242823	1001001	0.0018861
Karolva-Tooth	848	0.000466486	1081222	0.000833609
Abusir1655-Tooth	2615	0.267	2273596	0.247616
Abusir1595-Tooth	2800	0.156381	2244347	0.162742
Abusir1668-Tooth	2304	0.0876646	2654226	0.183977
Abusir1671-Tooth	1492	0.15004	2701775	0.280638
Abusir1607-Tooth	613	0.071387	246776	0.0391971
Dacaozi-Tooth	3017	0.00409405	1823083	0.00338886
Riga_Cemetery-Tooth	311	0.00063394	946737	0.0030648
Chincha-UC12-12-Tooth	1729	0.0156253	2731604	0.0345993
Chincha-UC12-24-Tooth	2643	0.0272398	2467769	0.0312956
Chincha-UC8-8168-Tooth	3080	0.0275258	2129550	0.0143153
Chiribaya_Alta-Bone	323	0.01222	137612	0.00647977
El_Yaral-Bone	2384	0.0712599	1372269	0.0492691
Peru-NA40-Bone	283	0.00507314	116555	0.00445588
Peru-NA42-Bone	1275	0.0312347	626642	0.0279334
Pueblo_Bonito-Tooth	1198	0.0403625	512515	0.0178126
Gniezno-Tooth	535	0.0542817	929302	0.172376
Punta_Candelero-Tooth	888	0.0198254	377712	0.0131849

## Sheet: Supp. Data 8
acBin name	Marker lineage	# genomes	# markers	# marker sets	0	1	2	3	4	5+	Completeness	Contamination	Strain heterogeneity	Genome size (bp)	# contigs	N50 (contigs)	Mean contig length (bp)	GC	GC std (scaffolds > 1kbp)	Coding density	Translation table	# predicted genes
Sanganji-A1-Tooth	Clostridium	180	308	161	80	213	15	0	0	0	67.75	4.5	20	2210399	3879	598	569	31.02	6.23	85.92	11	4911
Sanganji-A2-Tooth	Clostridium	180	308	161	59	218	30	1	0	0	75.69	9.71	48.48	2449611	3201	889	765	28.95	2.64	87.27	11	4484
Deir-Rifeh-KNIII-Tooth	Clostridium	180	308	161	308	0	0	0	0	0	0	0	0	38312	39	1198	982	28.49	2.75	83.78	4*	65
Deir-Rifeh-KNII-Tooth	Clostridium	180	308	161	308	0	0	0	0	0	0	0	0	27800	28	1318	992	29.32	2.17	83.09	4*	46
Augsburg-Tooth	Clostridium	180	308	161	138	158	12	0	0	0	53.92	4.11	8.33	1046067	279	8559	3749	28.7	2.71	88.12	11	1170
Tenerife-011-Tooth	Clostridium	180	308	161	290	17	1	0	0	0	4.07	0.02	0	196880	459	401	428	29.46	3.02	88.63	11	552
Tenerife-004-Tooth	Clostridium	180	308	161	5	293	10	0	0	0	96.89	4.16	70	2789900	621	7609	4492	28.55	2.31	88.38	11	3083
GranCanaria-005-Tooth	Clostridium	180	308	161	121	163	24	0	0	0	57.39	8.64	20.83	1769810	3015	595	587	28.81	2.85	87.67	11	4024
GranCanaria-008-Tooth	Clostridium	180	308	161	71	235	2	0	0	0	74.12	0.47	0	2245183	417	99420	5384	28.07	1.5	87.29	11	2527
Tenerife-012-Tooth	Clostridium	180	308	161	269	39	0	0	0	0	9.55	0	0	338453	819	403	413	29.62	2.46	88.56	11	969
Tenerife-013-Tooth	Clostridium	180	308	161	19	267	22	0	0	0	92.22	6.71	45.45	2650966	2070	1715	1280	28.65	2.85	88.48	11	4048
Tepos_35-Tooth	Clostridium	180	308	161	308	0	0	0	0	0	0	0	0	6625	19	293	348	40.68	0	83.68	11	20
Cueva_de_los_Lagos-Tooth	Clostridium	180	308	161	191	116	1	0	0	0	37.37	0.31	0	713422	418	29331	1706	28.78	2.51	87.86	11	1024
Yámana-Tooth	Clostridium	180	308	161	174	133	1	0	0	0	45.11	0.62	0	686525	129	10696	5321	28.11	2.13	89.41	11	729
Vác-Mummy-Tissue	Clostridium	180	308	161	196	109	3	0	0	0	36.83	1.24	66.67	782556	881	999	888	29.61	3.16	87.03	11	1420
Chinchorro-Mummy-Bone	Clostridium	180	308	161	115	168	25	0	0	0	63.06	10.99	36	2365374	2810	1008	841	28.66	2.5	90.18	11	4320
Pericues-BC28-Bone	Clostridium	180	308	161	308	0	0	0	0	0	0	0	0	25811	46	588	561	32.71	2.35	95.6	4*	55
Marseille-Tooth	Clostridium	180	308	161	166	133	9	0	0	0	46.81	4.04	11.11	790813	804	1188	983	27.8	2.1	90.28	11	1314
Barcelona-3031-Tooth	Clostridium	180	308	161	308	0	0	0	0	0	0	0	0	10565	26	423	406	30.88	0	82.98	11	28
SLC-France-Tooth	Clostridium	180	308	161	168	118	19	3	0	0	41.25	6.77	42.86	1001001	2025	489	494	31.25	2.93	93.44	11	2492
Karolva-Tooth	Clostridium	180	308	161	167	132	9	0	0	0	50.8	4.16	44.44	1081222	848	1630	1275	28.36	3.03	87.39	11	1650
Abusir1655-Tooth	Clostridium	180	308	161	26	263	18	1	0	0	89.57	5.25	47.62	2273596	2615	1048	869	29.45	2.41	91.64	11	3780
Abusir1595-Tooth	Clostridium	180	308	161	51	230	27	0	0	0	81.68	7.83	22.22	2244347	2800	934	801	29.52	2.5	91.51	11	3924
Abusir1668-Tooth	Clostridium	180	308	161	23	271	14	0	0	0	89.11	6.02	28.57	2654226	2304	1538	1152	29.3	2.32	90.21	11	3828
Abusir1671-Tooth	Clostridium	180	308	161	15	282	11	0	0	0	96.66	4.21	36.36	2701775	1492	2631	1810	28.72	2.37	89.89	11	3288
Abusir1607-Tooth	Clostridium	180	308	161	284	24	0	0	0	0	6.58	0	0	246776	613	393	402	30.49	0	93.73	11	700
Dacaozi-Tooth	Clostridium	180	308	161	92	203	13	0	0	0	63.88	4.99	15.38	1823083	3017	644	604	29.68	2.63	91.15	11	3775
Riga_Cemetery-Tooth	Clostridium	180	308	161	200	108	0	0	0	0	37.68	0	0	946737	311	6407	3044	28.19	2.72	88.78	11	1086
Chincha-UC12-12-Tooth	Clostridium	180	308	161	13	265	27	3	0	0	94.69	9.53	36.11	2731604	1729	2237	1579	28.71	2.64	88.83	11	3710
Chincha-UC12-24-Tooth	Clostridium	180	308	161	62	224	22	0	0	0	78.96	7.8	59.09	2467769	2643	1142	933	29.08	2.62	89.63	11	4059
Chincha-UC8-8168-Tooth	Clostridium	180	308	161	61	221	26	0	0	0	75.66	9.17	19.23	2129550	3080	781	691	29.39	2.89	90.82	11	4089
Chiribaya_Alta-Bone	Clostridium	180	308	161	297	11	0	0	0	0	2.79	0	0	137612	323	387	426	33.84	5.39	94.86	11	356
El_Yaral-Bone	Clostridium	180	308	161	112	183	13	0	0	0	55.91	5.25	15.38	1372269	2384	595	575	31.58	2.27	94.05	11	2780
Peru-NA40-Bone	Clostridium	180	308	161	291	17	0	0	0	0	5.15	0	0	116555	283	389	411	33.91	10.48	93.74	11	319
Peru-NA42-Bone	Clostridium	180	308	161	213	92	3	0	0	0	26.87	0.76	0	626642	1275	487	491	32.81	3.05	93.23	11	1450
Pueblo_Bonito-Tooth	Clostridium	180	308	161	244	61	3	0	0	0	19.12	0.75	33.33	512515	1198	418	427	29.72	3.61	90.9	11	1419
Gniezno-Tooth	Clostridium	180	308	161	154	148	6	0	0	0	49.86	2.35	50	929302	535	2583	1737	27.98	2.37	89.12	11	1269
Punta_Candelero-Tooth	Clostridium	180	308	161	236	70	2	0	0	0	20.29	0.64	0	377712	888	413	425	31.03	6.96	93.52	11	1022
																					*When corrected to table 11, there is no change in completeness, contamination, or SH values

## Sheet: Supp. Data 9
acBin name	1	2	3	4	5	6	7	8	9	10	11	12	13	14	15	16	17	18	19	20	21	22	23	24	25
Sanganji-A1-Tooth	0.0451467	0.0659256	0.0510858	0.0369299	0.0345738	0.0299657	0.0248544	0.0216255	0.0178066	0.0149275	0.0116579	0.0126399	0.0101989	0.0104196	0.00905663	0.00964718	0.00883039	0.00766647	0.0082967	0.00902361	0.00882939	0.00744534	0.00834398	0.0063408	0.00797022
Sanganji-A2-Tooth	0.035455	0.0449199	0.0287969	0.0245758	0.0220801	0.0202528	0.0181196	0.0174875	0.0182238	0.0143298	0.0137616	0.0140617	0.0124222	0.0139435	0.0130787	0.0120353	0.013141	0.0119779	0.0113956	0.0115535	0.0109117	0.0105697	0.0113125	0.0112714	0.0107974
Deir-Rifeh-KNIII-Tooth	0.0485232	0.0159574	0.00277008	0.00864553	0.00959233	0.0179949	0.00954654	0.0139276	0.0174129	0.0119617	0.010101	0.00769231	0.0148148	0.015625	0.0102302	0.00468384	0.00765306	0.0153453	0.00746269	0.0101781	0.00731707	0.00735294	0.00502513	0.00694444	0.00473934
Deir-Rifeh-KNII-Tooth	0.0448775	0.0207566	0.0132338	0.0144262	0.0116649	0.0106232	0.01109	0.010274	0.00767353	0.00986319	0.008364	0.00932712	0.0105689	0.00991408	0.00768693	0.00928892	0.0103024	0.00762094	0.00996885	0.00729685	0.007	0.00796178	0.0098264	0.00667334	0.00793651
Augsburg-Tooth	0.17918	0.00449113	0.0028033	0.00268454	0.00262031	0.00217677	0.0024449	0.00237368	0.00212329	0.00210905	0.00206786	0.00184752	0.00220135	0.00215182	0.00179532	0.00190983	0.0021422	0.00174963	0.00226039	0.00197224	0.00186621	0.00212503	0.00229334	0.00180302	0.00214921
Tenerife-011-Tooth	0.0810988	0.0856658	0.0291667	0.0262346	0.0188034	0.02761	0.00969426	0.00481431	0.0096238	0.0169294	0.0102041	0.0100313	0.00816327	0.0209302	0.00949153	0.0075358	0.00989346	0.0113914	0.00151515	0.0129959	0.0077821	0.00715564	0.00634518	0.00843289	0.00763359
Tenerife-004-Tooth	0.0266133	0.0181949	0.0128682	0.0108206	0.00820275	0.00831242	0.00744385	0.00564133	0.00616114	0.0041013	0.00484943	0.0045091	0.00394285	0.00405748	0.00372799	0.00380817	0.00361929	0.00345807	0.00370195	0.00312393	0.00385951	0.00316399	0.00272089	0.00307397	0.00289588
GranCanaria-005-Tooth	0.0842932	0.0594447	0.045208	0.0396865	0.0280821	0.0272985	0.0232956	0.020863	0.0183616	0.0180288	0.0157462	0.0249683	0.0239218	0.0212011	0.0257462	0.0160009	0.0197337	0.0285601	0.0227648	0.0218165	0.0245449	0.0164671	0.0246795	0.0156781	0.0140946
GranCanaria-008-Tooth	0.0393369	0.0251222	0.0156388	0.0119223	0.0095093	0.00782501	0.0066855	0.00541014	0.00543609	0.00444443	0.00463795	0.00426407	0.00424184	0.00434186	0.00396797	0.00398721	0.00424744	0.00405481	0.00405078	0.00440245	0.00400611	0.00383868	0.00349384	0.00412908	0.003913
Tenerife-012-Tooth	0.109215	0.0776942	0.0238095	0.0152878	0.0187008	0.010627	0.00788782	0.00383562	0.00356506	0.0034965	0.00557769	0.00197433	0	0.0100647	0.00110558	0.00411523	0.00317712	0.002997	0.00397141	0.00166667	0.00254669	0.000450248	0.00377562	0.00300978	0.00298285
Tenerife-013-Tooth	0.0559286	0.0421215	0.022784	0.018959	0.0141196	0.0118381	0.00898913	0.0102149	0.0083114	0.00704357	0.00674595	0.00627382	0.00696356	0.00782214	0.00799193	0.00566695	0.00742916	0.00644401	0.00524455	0.00619539	0.00556898	0.00567244	0.00553922	0.00569027	0.00626086
Tepos_35-Tooth	0.00534759	0	0.0150602	0.0078534	0	0	0	0	0	0	0	0.022082	0	0.00291545	0.00274725	0	0	0	0.00511509	0.0025974	0	0	0.00619195	0	0.00547945
Cueva_de_los_Lagos-Tooth	0.110469	0.0780937	0.0594726	0.0506954	0.0467194	0.043928	0.0350007	0.0319074	0.0305094	0.0273638	0.0267437	0.0251555	0.0267312	0.0213018	0.0205105	0.0202651	0.0219279	0.0210194	0.0204022	0.0210556	0.0189908	0.0168457	0.0164805	0.0180591	0.0172624
Yámana-Tooth	0.0675077	0.0464665	0.0387291	0.0365191	0.0303139	0.0268783	0.0233371	0.0219515	0.0198489	0.0189156	0.017073	0.0173353	0.0155961	0.0160018	0.0153084	0.0154798	0.0144281	0.0146398	0.0139754	0.0148693	0.0133368	0.0128787	0.0135835	0.0139664	0.0129734
Vác-Mummy-Tissue	0.00169656	0.0032708	0.0026323	0.0029339	0.00220588	0.00173279	0.00241935	0.00183566	0.00121202	0.000854409	0.00109101	0.00141318	0.00168231	0.00217618	0.00104721	0.00127518	0.00155858	0.0018077	0.00129188	0.00134662	0.000955276	0.00146161	0.0013848	0.00103466	0.00112185
Chinchorro-Mummy-Bone	0.0601281	0.0279022	0.0207358	0.0165705	0.0202511	0.0186692	0.0165236	0.0190958	0.0170161	0.0141943	0.0172322	0.0163303	0.0142315	0.017486	0.0156757	0.0132676	0.0166842	0.015923	0.0132566	0.0168271	0.0152788	0.0126383	0.0163684	0.0151034	0.0131399
Pericues-BC28-Bone	0.16808	0.0853755	0.0447982	0.0264334	0.0198908	0.0111154	0.00905433	0.00872865	0.00690407	0.00369251	0.00519211	0.00315126	0.0019305	0.002079	0.00105152	0.00193424	0.00278455	0.00131709	0.0021078	0.000343643	0.00201884	0.0009431	0.00239153	0.00068918	0.000580552
Marseille-Tooth	0.00470726	0.00451029	0.00419342	0.00321208	0.00385472	0.00347391	0.0038162	0.00272634	0.00211797	0.00299575	0.00287714	0.00262245	0.00269179	0.00278161	0.00227396	0.00224171	0.00254516	0.00241978	0.0030504	0.00198457	0.00237419	0.00271475	0.00210353	0.00236297	0.00232297
Barcelona-3031-Tooth	0.0289855	0.00628931	0	0.00628931	0	0	0	0	0.00473934	0	0.00473934	0	0	0	0	0	0	0	0	0	0	0.0142857	0.00574713	0.00406504	0.0112782
SLC-France-Tooth	0.176542	0.107825	0.0894171	0.0773594	0.0664172	0.0574734	0.0480092	0.0447248	0.0399277	0.0345527	0.0346378	0.0310792	0.0286939	0.0291351	0.0292995	0.0266998	0.0285739	0.0231598	0.0234252	0.0252943	0.0261545	0.0233022	0.0228738	0.0188518	0.0198157
Karolva-Tooth	0.0659343	0.0469388	0.0430054	0.0358242	0.0348784	0.0316066	0.0297508	0.0282635	0.0273079	0.0295685	0.0290566	0.0271103	0.0209528	0.0205013	0.0187244	0.0193739	0.0200508	0.0178951	0.0170658	0.0165176	0.0170297	0.0163136	0.0169294	0.0158817	0.0156728
Abusir1655-Tooth	0.0263588	0.0104137	0.00584598	0.00498522	0.00494728	0.00483062	0.00412322	0.00343027	0.002849	0.00254218	0.00269865	0.00229153	0.00202593	0.00267634	0.00264947	0.00235028	0.00200904	0.00213588	0.00208002	0.00156568	0.00166341	0.00165852	0.00187716	0.00172047	0.00166643
Abusir1595-Tooth	0.0218694	0.0119296	0.00763097	0.00595819	0.00574177	0.0061377	0.00508759	0.00434933	0.0033197	0.00324896	0.00332275	0.00371239	0.00248163	0.00267172	0.00311163	0.00273473	0.00256447	0.00184198	0.00290062	0.00288311	0.00209337	0.00201603	0.0019899	0.00197609	0.00191782
Abusir1668-Tooth	0.0555252	0.035512	0.0205254	0.0163437	0.0120155	0.0103781	0.00915506	0.00775294	0.00559344	0.00494231	0.00427469	0.00430342	0.00405921	0.00399202	0.0030404	0.00260178	0.00242656	0.00198339	0.0022455	0.00212528	0.00209882	0.00185442	0.00177734	0.00134602	0.00168218
Abusir1671-Tooth	0.0515795	0.0211714	0.0110855	0.00836176	0.0083948	0.00795687	0.00851848	0.00671155	0.00459725	0.00397201	0.00390379	0.00484733	0.00460468	0.00524525	0.00396594	0.00315013	0.00286158	0.00316347	0.00406027	0.00359441	0.00388	0.00316338	0.00268577	0.00239786	0.00250231
Abusir1607-Tooth	0.0414673	0.0236635	0.013587	0.0132122	0.0147441	0.0087108	0.0149626	0.0131363	0.0104439	0.00932994	0.013587	0.0157343	0.00750626	0.0106195	0.0101289	0.00598291	0.00993677	0.00999092	0.0115702	0.010582	0.00813008	0.00670578	0.0103181	0.00631199	0.0107261
Dacaozi-Tooth	0.071048	0.0364803	0.0251486	0.0240145	0.0207795	0.017604	0.0151124	0.0106965	0.0118846	0.0116952	0.00940412	0.0113491	0.00976814	0.00855569	0.00767903	0.0100234	0.00766686	0.00737584	0.00829755	0.00936925	0.00853106	0.00878193	0.00905577	0.00524737	0.00718799
Riga_Cemetery-Tooth	0.0572537	0.0043212	0.00438725	0.00448288	0.00447031	0.00416841	0.0038854	0.00472159	0.00418267	0.00380197	0.00428165	0.00363891	0.00402668	0.00432029	0.00400608	0.004242	0.0036466	0.00381514	0.0039488	0.00437009	0.00413665	0.0038511	0.00364854	0.00374479	0.00400769
Chincha-UC12-12-Tooth	0.0174404	0.0151413	0.0124677	0.0120018	0.0124142	0.0114884	0.0108406	0.0132694	0.0174287	0.0134246	0.0233217	0.0174612	0.017654	0.0199027	0.0163139	0.0229247	0.0205103	0.0150782	0.0285216	0.0367868	0.022316	0.0204134	0.0130586	0.0302004	0.0178185
Chincha-UC12-24-Tooth	0.0302636	0.0250892	0.0203676	0.0177688	0.0205973	0.0244595	0.0243678	0.0281827	0.024239	0.0239385	0.0318769	0.0316548	0.0334674	0.0225816	0.0243188	0.0263839	0.0284882	0.0294833	0.0197998	0.023619	0.0227383	0.0217818	0.0228023	0.0194084	0.0192414
Chincha-UC8-8168-Tooth	0.0171914	0.00423045	0.00284816	0.00313884	0.00360516	0.00383673	0.00410528	0.00443354	0.00301014	0.00228952	0.00252555	0.00263852	0.00250212	0.00244116	0.00231497	0.00185549	0.00249699	0.00205284	0.00213824	0.00266084	0.002325	0.00216186	0.00257714	0.00221194	0.00180768
Chiribaya_Alta-Bone	0.0229961	0.00753631	0.00860977	0.00534626	0.00552278	0.00471932	0.00311863	0.00424178	0.00511737	0.00423341	0.00493176	0.00458554	0.00424771	0.00434385	0.00466377	0.00381894	0.00561735	0.00355991	0.00341147	0.00552424	0.00541018	0.00470511	0.00475138	0.00465529	0.00357342
El_Yaral-Bone	0.0215924	0.0023337	0.00175609	0.00174327	0.00147064	0.00132588	0.00110633	0.00133606	0.000927243	0.00111638	0.00105069	0.000987012	0.00101771	0.000958072	0.00130577	0.000908617	0.00108769	0.00124477	0.00104064	0.000819132	0.00119339	0.00116604	0.00097397	0.000911169	0.00111144
Peru-NA40-Bone	0.0193165	0.0180995	0.00961538	0.0111643	0	0	0	0	0	0	0	0	0	0.0014771	0	0	0.00393701	0	0	0	0	0	0	0	0.00367647
Peru-NA42-Bone	0.0206429	0.00598471	0.00294667	0.0017666	0.00381258	0.00934399	0.000301386	0.00232065	0	0	0.000883219	0	0.00105092	0.00119083	0	0	0.0112274	0.00477327	0.000295101	0.000444919	9.38438e-05	0.0259831	9.80104e-05	0.030303	0.00448677
Pueblo_Bonito-Tooth	0.00685572	0.00631357	0.00200334	0.00335458	0.00377618	0.00616438	0.00125905	0.00243733	0.00066379	0.00188857	0.00158228	0.00194049	0.00216584	0.00131363	0.000656383	0.00192678	0.00120591	0.00200468	0.00122888	0.0043956	0.00168976	0.0044915	0	0	0
Gniezno-Tooth	0.147415	0.0673305	0.0507786	0.0398856	0.0357915	0.0338094	0.0264126	0.0235578	0.0215827	0.0190911	0.0206268	0.0195835	0.019044	0.0172145	0.0172001	0.0190295	0.017855	0.0181517	0.0174395	0.0163588	0.0179777	0.0158258	0.0159345	0.0163006	0.0166058
Punta_Candelero-Tooth	0.146889	0.107143	0.062199	0.0521361	0.0502075	0.045474	0.0414938	0.0327044	0.0258621	0.031192	0.0223788	0.0228426	0.0175374	0.0205677	0.0275191	0.0181951	0.0165256	0.0167084	0.0161409	0.014789	0.0137457	0.0123771	0.0131094	0.0159262	0.013034

## Sheet: Supp. Data 10
acBin name	predicted_accuracy	null_model_p0	null_model_p0_stdev	damage_model_p	damage_model_p_stdev	damage_model_pmin	damage_model_pmin_stdev	damage_model_pmax	damage_model_pmax_stdev	pvalue	qvalue	RMSE	nb_reads_aligned	coverage	reflen	CtoT-0	CtoT-1	CtoT-2	CtoT-3	CtoT-4	CtoT-5	CtoT-6	CtoT-7	CtoT-8	CtoT-9	CtoT-10	CtoT-11	CtoT-12	CtoT-13	CtoT-14	CtoT-15	CtoT-16	CtoT-17	CtoT-18	CtoT-19
Sanganji-A1-Tooth	1	0.022	0.004	0.148	0.027	0.004	0.003	0.059	0.003	0	0	0.004	223698	9.814	2221783	0.048	0.062	0.05	0.036	0.033	0.029	0.027	0.022	0.018	0.015	0.012	0.01	0.009	0.01	0.01	0.011	0.011	0.008	0.009	0.009
Sanganji-A2-Tooth	1	0.019	0.002	0.206	0.038	0.011	0.001	0.042	0.003	0	0	0.003	486490	15.357	2478353	0.036	0.046	0.028	0.025	0.022	0.02	0.017	0.018	0.019	0.014	0.013	0.014	0.013	0.014	0.013	0.012	0.013	0.012	0.011	0.011
Deir-Rifeh-KNIII-Tooth	0.961	0.011	0.002	0.979	0.205	0.01	0.001	0.038	0.006	0.006	0.006	0.005	2709	2.67	98795	0.038	0.011	0	0.011	0.005	0.01	0.005	0.017	0.01	0.005	0.015	0.017	0.024	0.01	0.005	0.005	0.006	0.011	0.01	0.01
Deir-Rifeh-KNII-Tooth	0.96	0.011	0.002	0.714	0.066	0.009	0.001	0.04	0.002	0	0	0.002	19478	13.233	90556	0.041	0.018	0.01	0.012	0.012	0.008	0.013	0.009	0.008	0.007	0.007	0.006	0.01	0.01	0.008	0.007	0.009	0.007	0.012	0.004
Augsburg-Tooth	1	0.011	0.009	0.987	0.002	0.002	0	0.181	0	0	0	0	2919772	84.492	1403868	0.181	0.004	0.003	0.003	0.003	0.002	0.003	0.003	0.002	0.002	0.002	0.002	0.002	0.002	0.002	0.002	0.002	0.002	0.002	0.002
Tenerife-011-Tooth	1	0.02	0.006	0.458	0.068	0.009	0.003	0.105	0.009	0	0	0.009	8984	2.701	222918	0.1	0.08	0.027	0.014	0.012	0.031	0.009	0.003	0.004	0.021	0.016	0.008	0.006	0.025	0.011	0.002	0.008	0.004	0.002	0.013
Tenerife-004-Tooth	1	0.007	0.001	0.319	0.021	0.004	0	0.027	0.001	0	0	0.001	579753	16.128	2837464	0.028	0.019	0.013	0.011	0.009	0.009	0.007	0.006	0.007	0.004	0.005	0.004	0.004	0.004	0.003	0.003	0.004	0.003	0.003	0.003
GranCanaria-005-Tooth	1	0.03	0.004	0.378	0.043	0.022	0.001	0.085	0.005	0	0	0.004	630521	23.101	1789771	0.083	0.066	0.048	0.04	0.026	0.027	0.026	0.022	0.015	0.019	0.018	0.029	0.032	0.027	0.025	0.019	0.02	0.024	0.025	0.018
GranCanaria-008-Tooth	1	0.009	0.002	0.388	0.009	0.004	0	0.039	0	0	0	0	3644095	21.117	2299755	0.039	0.025	0.016	0.012	0.01	0.008	0.007	0.005	0.005	0.004	0.005	0.004	0.004	0.004	0.004	0.004	0.005	0.004	0.004	0.004
Tenerife-012-Tooth	1	0.015	0.006	0.43	0.034	0.003	0.001	0.102	0.005	0	0	0.005	8144	2.442	359275	0.098	0.07	0.035	0.013	0.013	0.007	0.012	0	0.002	0.008	0.003	0.004	0	0.017	0.001	0.003	0.005	0.002	0.002	0.003
Tenerife-013-Tooth	1	0.013	0.003	0.39	0.026	0.007	0.001	0.057	0.002	0	0	0.002	270226	9.687	2658811	0.056	0.044	0.02	0.018	0.013	0.012	0.01	0.01	0.008	0.007	0.007	0.005	0.007	0.006	0.009	0.007	0.008	0.007	0.006	0.007
Tepos_35-Tooth	0.25	0.002	0.001	0.238	0.391	0.001	0.002	0.007	0.005	0.002	0.002	0.005	1780	8.942	7229	0.005	0	0.022	0	0	0	0	0	0	0	0	0.014	0	0	0	0	0	0	0	0.006
Cueva_de_los_Lagos-Tooth	1	0.037	0.005	0.26	0.023	0.021	0.002	0.102	0.004	0	0	0.004	418537	17.746	1295677	0.108	0.079	0.057	0.05	0.048	0.044	0.035	0.034	0.032	0.026	0.028	0.026	0.032	0.022	0.018	0.02	0.02	0.018	0.02	0.019
Yámana-Tooth	1	0.024	0.003	0.26	0.018	0.015	0.001	0.063	0.002	0	0	0.002	826690	34.16	1056239	0.067	0.045	0.038	0.036	0.03	0.028	0.024	0.022	0.019	0.019	0.017	0.017	0.016	0.016	0.016	0.016	0.014	0.015	0.014	0.015
Vác-Mummy-Tissue	1	0.001	0	0.061	0.106	0	0.001	0.002	0	0	0	0.001	57333	2.814	1014655	0.001	0.003	0.002	0.002	0.002	0.001	0.002	0.003	0.002	0.001	0.001	0.002	0.001	0.001	0.001	0.001	0.001	0.001	0.001	0.001
Chinchorro-Mummy-Bone	1	0.02	0.002	0.713	0.04	0.016	0	0.061	0.002	0	0	0.002	13079218	222.047	2482565	0.061	0.028	0.021	0.017	0.02	0.019	0.017	0.02	0.017	0.015	0.017	0.016	0.014	0.017	0.016	0.013	0.017	0.016	0.013	0.017
Pericues-BC28-Bone	0.995	0.02	0.009	0.506	0.013	0.004	0.001	0.166	0.003	0	0	0.003	15793	14.284	79188	0.166	0.085	0.039	0.023	0.017	0.012	0.011	0.005	0.009	0.004	0.007	0.005	0.002	0.001	0.001	0.002	0.003	0.002	0.002	0.001
Marseille-Tooth	1	0.003	0	0.144	0.077	0.002	0	0.005	0	0	0	0.001	307101	16.629	986355	0.005	0.004	0.005	0.003	0.004	0.004	0.004	0.003	0.002	0.003	0.003	0.003	0.003	0.003	0.002	0.002	0.003	0.002	0.004	0.003
Barcelona-3031-Tooth	0.516	0.003	0.003	0.99	0.041	0	0.001	0.058	0.002	0	0	0.002	1586	7.25	11238	0.058	0	0	0	0	0	0	0	0	0	0.01	0	0	0	0	0	0	0	0	0
SLC-France-Tooth	1	0.051	0.009	0.307	0.023	0.029	0.002	0.168	0.006	0	0	0.006	134251	10.695	1106919	0.179	0.11	0.084	0.079	0.07	0.054	0.047	0.043	0.044	0.033	0.036	0.03	0.027	0.033	0.032	0.027	0.026	0.024	0.024	0.027
Karolva-Tooth	1	0.029	0.003	0.263	0.025	0.02	0.001	0.065	0.002	0	0	0.002	533748	18.391	1364370	0.07	0.049	0.04	0.037	0.035	0.033	0.031	0.026	0.022	0.025	0.024	0.021	0.022	0.022	0.02	0.02	0.023	0.02	0.018	0.018
Abusir1655-Tooth	1	0.005	0.001	0.624	0.033	0.003	0	0.027	0.001	0	0	0.001	214559	6.39	2288031	0.027	0.011	0.006	0.005	0.005	0.005	0.004	0.004	0.003	0.003	0.003	0.002	0.002	0.002	0.002	0.002	0.002	0.002	0.002	0.002
Abusir1595-Tooth	1	0.005	0.001	0.438	0.037	0.003	0	0.02	0.001	0	0	0.001	134687	4.953	2267327	0.021	0.012	0.007	0.006	0.006	0.006	0.006	0.005	0.003	0.003	0.003	0.003	0.003	0.003	0.003	0.003	0.003	0.002	0.003	0.003
Abusir1668-Tooth	1	0.01	0.003	0.372	0.018	0.003	0	0.056	0.002	0	0	0.002	401016	9.324	2671954	0.057	0.036	0.02	0.017	0.012	0.011	0.01	0.008	0.006	0.004	0.004	0.004	0.004	0.004	0.003	0.003	0.003	0.002	0.002	0.002
Abusir1671-Tooth	1	0.009	0.002	0.612	0.029	0.005	0	0.051	0.002	0	0	0.001	649171	16.662	2714893	0.052	0.022	0.011	0.008	0.008	0.008	0.008	0.007	0.004	0.004	0.004	0.004	0.005	0.005	0.004	0.003	0.003	0.003	0.004	0.004
Abusir1607-Tooth	1	0.014	0.002	0.736	0.099	0.012	0.001	0.046	0.004	0	0	0.003	7544	2.251	279604	0.046	0.022	0.013	0.01	0.014	0.005	0.016	0.017	0.012	0.009	0.015	0.017	0.011	0.011	0.016	0.005	0.009	0.013	0.012	0.007
Dacaozi-Tooth	1	0.016	0.003	0.435	0.036	0.01	0.001	0.068	0.003	0	0	0.003	426883	13.345	1833670	0.071	0.037	0.023	0.024	0.021	0.017	0.015	0.01	0.012	0.012	0.009	0.011	0.009	0.008	0.007	0.009	0.007	0.007	0.009	0.009
Riga_Cemetery-Tooth	1	0.007	0.003	0.989	0.006	0.004	0	0.058	0	0	0	0	654799	25.681	1318477	0.058	0.005	0.004	0.004	0.004	0.004	0.004	0.005	0.004	0.004	0.004	0.004	0.004	0.004	0.004	0.004	0.004	0.004	0.004	0.005
Chincha-UC12-12-Tooth	1	0.024	0.003	0	0.075	0.069	0.04	0.069	0.005	1	1	0.047	411159	10.782	2766525	0.019	0.017	0.011	0.011	0.01	0.012	0.011	0.014	0.019	0.012	0.036	0.024	0.027	0.029	0.024	0.037	0.034	0.023	0.046	0.062
Chincha-UC12-24-Tooth	1	0.023	0.001	0.826	0.266	0.022	0.001	0.03	0.002	0	0	0.002	851784	17.135	2573933	0.03	0.025	0.02	0.018	0.022	0.021	0.019	0.022	0.025	0.023	0.025	0.025	0.021	0.022	0.025	0.022	0.022	0.021	0.02	0.025
Chincha-UC8-8168-Tooth	1	0.004	0.001	0.904	0.079	0.003	0	0.018	0.001	0	0	0.001	289831	7.724	2158909	0.018	0.004	0.003	0.004	0.003	0.004	0.005	0.006	0.003	0.002	0.002	0.003	0.003	0.002	0.002	0.002	0.003	0.003	0.002	0.002
Chiribaya_Alta-Bone	0.999	0.006	0.001	0.83	0.068	0.005	0	0.023	0.001	0	0	0.001	44820	8.325	184349	0.023	0.007	0.008	0.006	0.006	0.006	0.003	0.004	0.006	0.004	0.007	0.006	0.005	0.006	0.004	0.004	0.005	0.003	0.005	0.005
El_Yaral-Bone	1	0.002	0.001	0.959	0.016	0.001	0	0.023	0	0	0	0	353681	13.496	1375759	0.023	0.002	0.002	0.002	0.001	0.001	0.001	0.002	0.001	0.001	0.001	0.001	0.001	0.001	0.001	0.001	0.001	0.001	0.001	0.001
Peru-NA40-Bone	0.977	0.003	0.002	0.467	0.118	0.001	0.001	0.024	0.004	0	0	0.004	3775	4.431	117037	0.024	0.011	0.016	0	0	0	0	0	0	0	0	0	0	0.004	0	0	0.013	0	0	0
Peru-NA42-Bone	1	0.005	0.002	0.875	0.132	0.003	0.001	0.038	0.005	0	0	0.004	58366	11.071	628544	0.038	0.007	0.004	0.002	0.005	0.018	0	0.004	0	0	0	0	0.002	0.002	0	0	0	0.009	0	0.001
Pueblo_Bonito-Tooth	1	0.002	0.001	0.045	0.192	0	0.005	0.004	0.001	0	0	0.002	19944	3.307	514735	0.003	0.004	0.001	0.003	0.008	0.008	0.001	0.004	0.001	0.004	0	0.001	0.001	0	0	0.003	0.002	0.003	0	0.003
Gniezno-Tooth	1	0.032	0.007	0.549	0.035	0.021	0.001	0.144	0.005	0	0	0.005	257148	13.529	1179732	0.147	0.065	0.047	0.039	0.035	0.035	0.026	0.023	0.022	0.019	0.021	0.02	0.019	0.018	0.018	0.019	0.018	0.018	0.018	0.016
Punta_Candelero-Tooth	1	0.04	0.007	0.359	0.028	0.023	0.002	0.144	0.006	0	0	0.006	16160	4.498	382755	0.146	0.104	0.062	0.049	0.042	0.042	0.043	0.039	0.026	0.029	0.018	0.026	0.017	0.025	0.025	0.02	0.018	0.023	0.015	0.023

[truncated: 13 more sheets: Supp. Data 11, Supp. Data 12, Supp. Data 13, Supp. Data 14, Supp. Data 15, Supp. Data 16, Supp. Data 17, Supp. Data 18, Supp. Data 19, Supp. Data 20, Supp. Data 21, Supp. Data 22, Supp. Data 23]
