# Supplementary material for: Ancient Clostridium DNA and variants of tetanus neurotoxins associated with human archaeological remains
Source: Nat Commun. 2023 Sep 6;14:5475. doi: 10.1038/s41467-023-41174-0 (PMC10482840; doi:10.1038/s41467-023-41174-0)
Supplement: Supplementary file 6 — Source Data [file 41467_2023_41174_MOESM6_ESM.xlsx]

## Sheet: Figure 1a
Figure 1a
Dataset size (ln(mb))	ln(total kmer count)
0	0
0	0
0	0
0	0
0	0
0	0
0	0
0	0
0	0
0	0
0	0
0	0
0	0
0	0
0	0
0	0
0	0
0	0
0	0
0	0
0	0
0	0
0	0
0	0
0	0
0	0
0	0.693147
0	0.693147
0	0.693147
0	1.09861
0	1.09861
0	1.09861
0	1.38629
0	1.38629
0	1.60944
0	1.79176
0	2.19722
0	2.30259
0	2.83321
0	3.71357
0	4.55388
0	7.00488
0	7.43308
0.693147	0
0.693147	0
0.693147	0
0.693147	0
0.693147	0
0.693147	0
0.693147	0
0.693147	0
0.693147	0
0.693147	0
0.693147	0
0.693147	0
0.693147	0
0.693147	0
0.693147	0
0.693147	0
0.693147	0
0.693147	0
0.693147	0
0.693147	0
0.693147	0
0.693147	0
0.693147	0
0.693147	0
0.693147	0
0.693147	0
0.693147	0
0.693147	0
0.693147	0
0.693147	0
0.693147	0
0.693147	0
0.693147	0
0.693147	0
0.693147	0
0.693147	0
0.693147	0
0.693147	0
0.693147	0.693147
0.693147	0.693147
0.693147	0.693147
0.693147	1.09861
0.693147	1.09861
0.693147	1.09861
0.693147	1.38629
0.693147	1.79176
0.693147	2.07944
0.693147	2.77259
0.693147	4.58497
0.693147	8.08948
1.09861	0
1.09861	0
1.09861	0
1.09861	0
1.09861	0
1.09861	0
1.09861	0
1.09861	0
1.09861	0
1.09861	0
1.09861	0
1.09861	0
1.09861	0
1.09861	0
1.09861	0
1.09861	0
1.09861	0
1.09861	0
1.09861	0
1.09861	0
1.09861	0
1.09861	0
1.09861	0
1.09861	0
1.09861	0
1.09861	0
1.09861	0
1.09861	0
1.09861	0
1.09861	0
1.09861	0
1.09861	0
1.09861	0
1.09861	0
1.09861	0
1.09861	0
1.09861	0
1.09861	0
1.09861	0
1.09861	0
1.09861	0
1.09861	0
1.09861	0
1.09861	0
1.09861	0
1.09861	0
1.09861	0
1.09861	0
1.09861	0
1.09861	0
1.09861	0
1.09861	0.693147
1.09861	0.693147
1.09861	0.693147
1.09861	0.693147
1.09861	0.693147
1.09861	0.693147
1.09861	0.693147
1.09861	0.693147
1.09861	0.693147
1.09861	0.693147
1.09861	0.693147
1.09861	0.693147
1.09861	0.693147
1.09861	0.693147
1.09861	0.693147
1.09861	0.693147
1.09861	0.693147
1.09861	0.693147
1.09861	0.693147
1.09861	1.09861
1.09861	1.09861
1.09861	1.09861
1.09861	1.09861
1.09861	1.09861
1.09861	1.09861
1.09861	1.38629
1.09861	1.38629
1.09861	1.38629
1.09861	1.38629
1.09861	1.38629
1.09861	1.38629
1.09861	1.38629
1.09861	1.60944
1.09861	1.79176
1.09861	1.94591
1.09861	1.94591
1.09861	2.07944
1.09861	2.19722
1.09861	2.48491
1.09861	2.56495
1.09861	2.77259
1.09861	2.83321
1.09861	3.21888
1.09861	3.89182
1.09861	4.15888
1.09861	4.29046
1.09861	8.79966
1.09861	9.654
1.38629	0
1.38629	0
1.38629	0
1.38629	0
1.38629	0
1.38629	0
1.38629	0
1.38629	0
1.38629	0
1.38629	0
1.38629	0
1.38629	0
1.38629	0
1.38629	0
1.38629	0
1.38629	0
1.38629	0
1.38629	0
1.38629	0
1.38629	0
1.38629	0
1.38629	0
1.38629	0
1.38629	0
1.38629	0
1.38629	0
1.38629	0
1.38629	0
1.38629	0
1.38629	0
1.38629	0
1.38629	0
1.38629	0
1.38629	0
1.38629	0
1.38629	0
1.38629	0
1.38629	0
1.38629	0
1.38629	0
1.38629	0
1.38629	0
1.38629	0
1.38629	0
1.38629	0
1.38629	0
1.38629	0
1.38629	0
1.38629	0
1.38629	0
1.38629	0
1.38629	0
1.38629	0
1.38629	0
1.38629	0
1.38629	0
1.38629	0
1.38629	0
1.38629	0
1.38629	0
1.38629	0
1.38629	0
1.38629	0
1.38629	0
1.38629	0
1.38629	0
1.38629	0
1.38629	0
1.38629	0
1.38629	0
1.38629	0
1.38629	0
1.38629	0
1.38629	0
1.38629	0
1.38629	0
1.38629	0
1.38629	0
1.38629	0
1.38629	0
1.38629	0
1.38629	0
1.38629	0
1.38629	0
1.38629	0
1.38629	0
1.38629	0
1.38629	0
1.38629	0
1.38629	0
1.38629	0
1.38629	0
1.38629	0
1.38629	0
1.38629	0
1.38629	0
1.38629	0
1.38629	0
1.38629	0.693147
1.38629	0.693147
1.38629	0.693147
1.38629	0.693147
1.38629	0.693147
1.38629	0.693147
1.38629	0.693147
1.38629	0.693147
1.38629	0.693147
1.38629	0.693147
1.38629	0.693147
1.38629	0.693147
1.38629	0.693147
1.38629	0.693147
1.38629	1.09861
1.38629	1.09861
1.38629	1.09861
1.38629	1.09861
1.38629	1.09861
1.38629	1.38629
1.38629	1.38629
1.38629	1.38629
1.38629	1.38629
1.38629	1.38629
1.38629	1.38629
1.38629	1.38629
1.38629	1.38629
1.38629	1.38629
1.38629	1.38629
1.38629	1.38629
1.38629	1.38629
1.38629	1.38629
1.38629	1.38629
1.38629	1.38629
1.38629	1.38629
1.38629	1.38629
1.38629	1.38629
1.38629	1.38629
1.38629	1.38629
1.38629	1.38629
1.38629	1.38629
1.38629	1.60944
1.38629	1.60944
1.38629	1.60944
1.38629	1.79176
1.38629	1.79176
1.38629	1.79176
1.38629	1.79176
1.38629	1.94591
1.38629	3.09104
1.38629	3.4012
1.38629	3.4012
1.38629	3.63759
1.38629	6.56386
1.38629	7.66388
1.38629	8.16593
1.60944	0
1.60944	0
1.60944	0
1.60944	0
1.60944	0
1.60944	0
1.60944	0
1.60944	0
1.60944	0
1.60944	0
1.60944	0
1.60944	0
1.60944	0
1.60944	0
1.60944	0
1.60944	0
1.60944	0
1.60944	0
1.60944	0
1.60944	0
1.60944	0
1.60944	0
1.60944	0
1.60944	0
1.60944	0
1.60944	0
1.60944	0
1.60944	0
1.60944	0
1.60944	0
1.60944	0
1.60944	0
1.60944	0
1.60944	0
1.60944	0
1.60944	0
1.60944	0
1.60944	0
1.60944	0
1.60944	0
1.60944	0
1.60944	0
1.60944	0
1.60944	0
1.60944	0
1.60944	0
1.60944	0
1.60944	0
1.60944	0
1.60944	0.693147
1.60944	0.693147
1.60944	0.693147
1.60944	0.693147
1.60944	0.693147
1.60944	0.693147
1.60944	0.693147
1.60944	0.693147
1.60944	0.693147
1.60944	0.693147
1.60944	0.693147
1.60944	0.693147
1.60944	0.693147
1.60944	0.693147
1.60944	0.693147
1.60944	0.693147
1.60944	0.693147
1.60944	1.09861
1.60944	1.09861
1.60944	1.09861
1.60944	1.38629
1.60944	1.38629
1.60944	1.38629
1.60944	1.60944
1.60944	1.60944
1.60944	1.60944
1.60944	1.94591
1.60944	2.07944
1.60944	2.19722
1.60944	2.3979
1.60944	2.83321
1.60944	2.99573
1.60944	3.71357
1.60944	4.96284
1.60944	5.18739
1.60944	6.29527
1.79176	0
1.79176	0
1.79176	0
1.79176	0
1.79176	0
1.79176	0
1.79176	0
1.79176	0
1.79176	0
1.79176	0
1.79176	0
1.79176	0
1.79176	0
1.79176	0
1.79176	0
1.79176	0
1.79176	0
1.79176	0
1.79176	0
1.79176	0
1.79176	0
1.79176	0
1.79176	0
1.79176	0
1.79176	0
1.79176	0
1.79176	0
1.79176	0
1.79176	0
1.79176	0
1.79176	0
1.79176	0
1.79176	0
1.79176	0
1.79176	0
1.79176	0
1.79176	0
1.79176	0
1.79176	0
1.79176	0
1.79176	0
1.79176	0
1.79176	0
1.79176	0
1.79176	0
1.79176	0
1.79176	0
1.79176	0
1.79176	0
1.79176	0
1.79176	0
1.79176	0
1.79176	0
1.79176	0
1.79176	0
1.79176	0
1.79176	0
1.79176	0
1.79176	0
1.79176	0
1.79176	0
1.79176	0
1.79176	0
1.79176	0
1.79176	0
1.79176	0
1.79176	0
1.79176	0
1.79176	0
1.79176	0
1.79176	0
1.79176	0
1.79176	0
1.79176	0
1.79176	0
1.79176	0
1.79176	0
1.79176	0.693147
1.79176	0.693147
1.79176	0.693147
1.79176	0.693147
1.79176	0.693147
1.79176	0.693147
1.79176	0.693147
1.79176	0.693147
1.79176	0.693147
1.79176	0.693147
1.79176	0.693147
1.79176	0.693147
1.79176	0.693147
1.79176	0.693147
1.79176	0.693147
1.79176	1.09861
1.79176	1.09861
1.79176	1.09861
1.79176	1.09861
1.79176	1.09861
1.79176	1.09861
1.79176	1.09861
1.79176	1.09861
1.79176	1.09861
1.79176	1.09861
1.79176	1.38629
1.79176	1.38629
1.79176	1.60944
1.79176	2.07944
1.79176	2.70805
1.79176	4.18965
1.79176	4.65396
1.79176	4.93447
1.79176	6.44889
1.94591	0
1.94591	0
1.94591	0
1.94591	0
1.94591	0
1.94591	0
1.94591	0
1.94591	0
1.94591	0
1.94591	0
1.94591	0
1.94591	0
1.94591	0
1.94591	0
1.94591	0
1.94591	0
1.94591	0
1.94591	0
1.94591	0
1.94591	0
1.94591	0
1.94591	0
1.94591	0
1.94591	0
1.94591	0
1.94591	0
1.94591	0
1.94591	0
1.94591	0
1.94591	0
1.94591	0
1.94591	0
1.94591	0
1.94591	0
1.94591	0
1.94591	0
1.94591	0
1.94591	0
1.94591	0
1.94591	0
1.94591	0
1.94591	0
1.94591	0
1.94591	0
1.94591	0
1.94591	0
1.94591	0
1.94591	0
1.94591	0
1.94591	0
1.94591	0
1.94591	0
1.94591	0
1.94591	0
1.94591	0
1.94591	0
1.94591	0
1.94591	0
1.94591	0
1.94591	0
1.94591	0
1.94591	0
1.94591	0
1.94591	0
1.94591	0
1.94591	0
1.94591	0
1.94591	0
1.94591	0
1.94591	0
1.94591	0
1.94591	0.693147
1.94591	0.693147
1.94591	0.693147
1.94591	0.693147
1.94591	0.693147
1.94591	0.693147
1.94591	0.693147
1.94591	0.693147
1.94591	0.693147
1.94591	0.693147
1.94591	0.693147
1.94591	0.693147
1.94591	0.693147
1.94591	0.693147
1.94591	0.693147
1.94591	0.693147
1.94591	0.693147
1.94591	0.693147
1.94591	0.693147
1.94591	0.693147
1.94591	0.693147
1.94591	0.693147
1.94591	0.693147
1.94591	0.693147
1.94591	0.693147
1.94591	0.693147
1.94591	1.09861
1.94591	1.09861
1.94591	1.09861
1.94591	1.09861
1.94591	1.38629
1.94591	1.60944
1.94591	1.60944
1.94591	1.79176
1.94591	2.07944
1.94591	2.07944
1.94591	2.3979
1.94591	2.89037
1.94591	3.21888
1.94591	4.04305
1.94591	4.59512
1.94591	4.8828
1.94591	7.04141
1.94591	8.1441
1.94591	10.2043
2.07944	0
2.07944	0
2.07944	0
2.07944	0
2.07944	0
2.07944	0
2.07944	0
2.07944	0
2.07944	0
2.07944	0
2.07944	0
2.07944	0
2.07944	0
2.07944	0
2.07944	0
2.07944	0
2.07944	0
2.07944	0
2.07944	0
2.07944	0
2.07944	0
2.07944	0
2.07944	0
2.07944	0
2.07944	0
2.07944	0
2.07944	0
2.07944	0
2.07944	0
2.07944	0
2.07944	0
2.07944	0
2.07944	0
2.07944	0
2.07944	0
2.07944	0
2.07944	0
2.07944	0
2.07944	0
2.07944	0
2.07944	0
2.07944	0
2.07944	0
2.07944	0
2.07944	0
2.07944	0
2.07944	0
2.07944	0
2.07944	0
2.07944	0
2.07944	0
2.07944	0
2.07944	0
2.07944	0
2.07944	0
2.07944	0
2.07944	0.693147
2.07944	0.693147
2.07944	0.693147
2.07944	0.693147
2.07944	0.693147
2.07944	0.693147
2.07944	0.693147
2.07944	0.693147
2.07944	0.693147
2.07944	0.693147
2.07944	0.693147
2.07944	0.693147
2.07944	0.693147
2.07944	0.693147
2.07944	0.693147
2.07944	0.693147
2.07944	0.693147
2.07944	0.693147
2.07944	0.693147
2.07944	0.693147
2.07944	0.693147
2.07944	0.693147
2.07944	1.09861
2.07944	1.09861
2.07944	1.09861
2.07944	1.09861
2.07944	1.09861
2.07944	1.09861
2.07944	1.09861
2.07944	1.09861
2.07944	1.09861
2.07944	1.09861
2.07944	1.09861
2.07944	1.38629
2.07944	1.38629
2.07944	1.38629
2.07944	1.38629
2.07944	1.38629
2.07944	1.60944
2.07944	1.60944
2.07944	1.60944
2.07944	1.60944
2.07944	1.79176
2.07944	1.79176
2.07944	1.94591
2.07944	2.19722
2.07944	2.19722
2.07944	2.56495
2.07944	2.63906
2.07944	2.70805
2.07944	4.15888
2.07944	4.23411
2.07944	5.14749
2.07944	5.57595
2.07944	6.98379
2.19722	0
2.19722	0
2.19722	0
2.19722	0
2.19722	0
2.19722	0
2.19722	0
2.19722	0
2.19722	0
2.19722	0
2.19722	0
2.19722	0
2.19722	0
2.19722	0
2.19722	0
2.19722	0
2.19722	0
2.19722	0
2.19722	0
2.19722	0
2.19722	0
2.19722	0
2.19722	0
2.19722	0
2.19722	0
2.19722	0
2.19722	0
2.19722	0
2.19722	0
2.19722	0
2.19722	0
2.19722	0
2.19722	0
2.19722	0
2.19722	0
2.19722	0
2.19722	0
2.19722	0
2.19722	0
2.19722	0
2.19722	0
2.19722	0
2.19722	0
2.19722	0
2.19722	0
2.19722	0
2.19722	0
2.19722	0
2.19722	0
2.19722	0
2.19722	0
2.19722	0
2.19722	0
2.19722	0
2.19722	0
2.19722	0
2.19722	0
2.19722	0
2.19722	0
2.19722	0
2.19722	0
2.19722	0
2.19722	0
2.19722	0
2.19722	0
2.19722	0
2.19722	0
2.19722	0
2.19722	0
2.19722	0
2.19722	0
2.19722	0
2.19722	0
2.19722	0
2.19722	0
2.19722	0
2.19722	0.693147
2.19722	0.693147
2.19722	0.693147
2.19722	0.693147
2.19722	0.693147
2.19722	0.693147
2.19722	0.693147
2.19722	0.693147
2.19722	0.693147
2.19722	0.693147
2.19722	0.693147
2.19722	0.693147
2.19722	0.693147
2.19722	0.693147
2.19722	0.693147
2.19722	1.09861
2.19722	1.09861
2.19722	1.09861
2.19722	1.09861
2.19722	1.09861
2.19722	1.09861
2.19722	1.09861
2.19722	1.09861
2.19722	1.38629
2.19722	1.38629
2.19722	1.38629
2.19722	1.38629
2.19722	1.38629
2.19722	1.38629
2.19722	1.38629
2.19722	1.38629
2.19722	1.38629
2.19722	1.38629
2.19722	1.60944
2.19722	1.79176
2.19722	1.79176
2.19722	1.79176
2.19722	1.94591
2.19722	1.94591
2.19722	2.19722
2.19722	2.19722
2.19722	2.19722
2.19722	2.63906
2.19722	3.13549
2.19722	3.49651
2.19722	5.55296
2.30259	0
2.30259	0
2.30259	0
2.30259	0
2.30259	0
2.30259	0
2.30259	0
2.30259	0
2.30259	0
2.30259	0
2.30259	0
2.30259	0
2.30259	0
2.30259	0
2.30259	0
2.30259	0
2.30259	0
2.30259	0
2.30259	0
2.30259	0
2.30259	0
2.30259	0
2.30259	0
2.30259	0
2.30259	0
2.30259	0
2.30259	0
2.30259	0
2.30259	0
2.30259	0
2.30259	0
2.30259	0
2.30259	0
2.30259	0
2.30259	0
2.30259	0
2.30259	0
2.30259	0
2.30259	0
2.30259	0
2.30259	0
2.30259	0
2.30259	0
2.30259	0
2.30259	0
2.30259	0
2.30259	0
2.30259	0
2.30259	0
2.30259	0
2.30259	0
2.30259	0
2.30259	0
2.30259	0
2.30259	0
2.30259	0
2.30259	0
2.30259	0
2.30259	0
2.30259	0
2.30259	0
2.30259	0
2.30259	0
2.30259	0
2.30259	0
2.30259	0
2.30259	0
2.30259	0
2.30259	0
2.30259	0
2.30259	0
2.30259	0
2.30259	0
2.30259	0
2.30259	0.693147
2.30259	0.693147
2.30259	0.693147
2.30259	0.693147
2.30259	0.693147
2.30259	0.693147
2.30259	0.693147
2.30259	0.693147
2.30259	0.693147
2.30259	0.693147
2.30259	0.693147
2.30259	0.693147
2.30259	0.693147
2.30259	0.693147
2.30259	0.693147
2.30259	0.693147
2.30259	0.693147
2.30259	0.693147
2.30259	1.09861
2.30259	1.09861
2.30259	1.09861
2.30259	1.09861
2.30259	1.09861
2.30259	1.09861
2.30259	1.09861
2.30259	1.38629
2.30259	1.38629
2.30259	1.38629
2.30259	1.38629
2.30259	1.38629
2.30259	1.79176
2.30259	1.79176
2.30259	1.94591
2.30259	1.94591
2.30259	2.07944
2.30259	2.19722
2.30259	2.19722
2.30259	2.83321
2.30259	3.09104
2.30259	3.68888
2.30259	4.89784
2.30259	5.58725
2.30259	9.68837
2.3979	0
2.3979	0
2.3979	0
2.3979	0
2.3979	0
2.3979	0
2.3979	0
2.3979	0
2.3979	0
2.3979	0
2.3979	0
2.3979	0
2.3979	0
2.3979	0
2.3979	0
2.3979	0
2.3979	0
2.3979	0
2.3979	0
2.3979	0
2.3979	0
2.3979	0
2.3979	0
2.3979	0
2.3979	0
2.3979	0
2.3979	0
2.3979	0
2.3979	0
2.3979	0
2.3979	0
2.3979	0
2.3979	0
2.3979	0
2.3979	0
2.3979	0
2.3979	0
2.3979	0
2.3979	0
2.3979	0
2.3979	0
2.3979	0
2.3979	0
2.3979	0
2.3979	0
2.3979	0
2.3979	0
2.3979	0
2.3979	0
2.3979	0
2.3979	0
2.3979	0
2.3979	0
2.3979	0
2.3979	0
2.3979	0
2.3979	0
2.3979	0
2.3979	0
2.3979	0
2.3979	0
2.3979	0
2.3979	0
2.3979	0
2.3979	0
2.3979	0
2.3979	0
2.3979	0
2.3979	0
2.3979	0
2.3979	0
2.3979	0
2.3979	0
2.3979	0
2.3979	0
2.3979	0
2.3979	0
2.3979	0
2.3979	0
2.3979	0
2.3979	0
2.3979	0
2.3979	0
2.3979	0.693147
2.3979	0.693147
2.3979	0.693147
2.3979	0.693147
2.3979	0.693147
2.3979	0.693147
2.3979	0.693147
2.3979	0.693147
2.3979	0.693147
2.3979	0.693147
2.3979	0.693147
2.3979	0.693147
2.3979	0.693147
2.3979	0.693147
2.3979	0.693147
2.3979	0.693147
2.3979	1.09861
2.3979	1.09861
2.3979	1.09861
2.3979	1.09861
2.3979	1.09861
2.3979	1.09861
2.3979	1.09861
2.3979	1.09861
2.3979	1.09861
2.3979	1.09861
2.3979	1.09861
2.3979	1.38629
2.3979	1.38629
2.3979	1.38629
2.3979	1.38629
2.3979	1.38629
2.3979	1.38629
2.3979	1.38629
2.3979	1.38629
2.3979	1.60944
2.3979	1.60944
2.3979	1.60944
2.3979	1.60944
2.3979	1.60944
2.3979	1.60944
2.3979	2.07944
2.3979	2.07944
2.3979	2.19722
2.3979	2.70805
2.3979	2.77259
2.3979	2.77259
2.3979	2.89037
2.3979	3.63759
2.3979	3.98898
2.3979	5.09987
2.3979	5.11199
2.3979	8.61577
2.48491	0
2.48491	0
2.48491	0
2.48491	0
2.48491	0
2.48491	0
2.48491	0
2.48491	0
2.48491	0
2.48491	0
2.48491	0
2.48491	0
2.48491	0
2.48491	0
2.48491	0
2.48491	0
2.48491	0
2.48491	0
2.48491	0
2.48491	0
2.48491	0
2.48491	0
2.48491	0
2.48491	0
2.48491	0
2.48491	0
2.48491	0
2.48491	0
2.48491	0
2.48491	0
2.48491	0
2.48491	0
2.48491	0
2.48491	0
2.48491	0
2.48491	0
2.48491	0
2.48491	0
2.48491	0
2.48491	0
2.48491	0
2.48491	0
2.48491	0
2.48491	0
2.48491	0
2.48491	0
2.48491	0
2.48491	0
2.48491	0
2.48491	0
2.48491	0
2.48491	0
2.48491	0
2.48491	0
2.48491	0
2.48491	0
2.48491	0
2.48491	0
2.48491	0
2.48491	0
2.48491	0
2.48491	0
2.48491	0
2.48491	0
2.48491	0
2.48491	0
2.48491	0
2.48491	0
2.48491	0
2.48491	0
2.48491	0
2.48491	0
2.48491	0
2.48491	0
2.48491	0
2.48491	0
2.48491	0
2.48491	0
2.48491	0
2.48491	0
2.48491	0
2.48491	0
2.48491	0
2.48491	0
2.48491	0.693147
2.48491	0.693147
2.48491	0.693147
2.48491	0.693147
2.48491	0.693147
2.48491	0.693147
2.48491	0.693147
2.48491	0.693147
2.48491	0.693147
2.48491	0.693147
2.48491	0.693147
2.48491	0.693147
2.48491	0.693147
2.48491	0.693147
2.48491	0.693147
2.48491	0.693147
2.48491	1.09861
2.48491	1.09861
2.48491	1.09861
2.48491	1.09861
2.48491	1.09861
2.48491	1.09861
2.48491	1.09861
2.48491	1.09861
2.48491	1.09861
2.48491	1.09861
2.48491	1.38629
2.48491	1.38629
2.48491	1.38629
2.48491	1.38629
2.48491	1.38629
2.48491	1.60944
2.48491	1.79176
2.48491	1.79176
2.48491	1.79176
2.48491	1.79176
2.48491	1.94591
2.48491	2.30259
2.48491	2.3979
2.48491	2.56495
2.48491	2.63906
2.48491	2.70805
2.48491	2.83321
2.48491	3.93183
2.56495	0
2.56495	0
2.56495	0
2.56495	0
2.56495	0
2.56495	0
2.56495	0
2.56495	0
2.56495	0
2.56495	0
2.56495	0
2.56495	0
2.56495	0
2.56495	0
2.56495	0
2.56495	0
2.56495	0
2.56495	0
2.56495	0
2.56495	0
2.56495	0
2.56495	0
2.56495	0
2.56495	0
2.56495	0
2.56495	0
2.56495	0
2.56495	0
2.56495	0
2.56495	0
2.56495	0
2.56495	0
2.56495	0
2.56495	0
2.56495	0
2.56495	0
2.56495	0
2.56495	0
2.56495	0
2.56495	0
2.56495	0
2.56495	0
2.56495	0
2.56495	0
2.56495	0
2.56495	0
2.56495	0
2.56495	0
2.56495	0
2.56495	0
2.56495	0
2.56495	0
2.56495	0
2.56495	0
2.56495	0
2.56495	0
2.56495	0
2.56495	0
2.56495	0
2.56495	0
2.56495	0
2.56495	0
2.56495	0
2.56495	0
2.56495	0
2.56495	0
2.56495	0
2.56495	0
2.56495	0
2.56495	0
2.56495	0.693147
2.56495	0.693147
2.56495	0.693147
2.56495	0.693147
2.56495	0.693147
2.56495	0.693147
2.56495	0.693147
2.56495	0.693147
2.56495	0.693147
2.56495	0.693147
2.56495	0.693147
2.56495	0.693147
2.56495	0.693147
2.56495	0.693147
2.56495	0.693147
2.56495	0.693147
2.56495	0.693147
2.56495	0.693147
2.56495	0.693147
2.56495	1.09861
2.56495	1.09861
2.56495	1.09861
2.56495	1.09861
2.56495	1.09861
2.56495	1.09861
2.56495	1.09861
2.56495	1.09861
2.56495	1.38629
2.56495	1.38629
2.56495	1.38629
2.56495	1.38629
2.56495	1.60944
2.56495	1.79176
2.56495	1.79176
2.56495	1.94591
2.56495	1.94591
2.56495	1.94591
2.56495	1.94591
2.56495	2.07944
2.56495	2.07944
2.56495	2.3979
2.56495	3.09104
2.56495	3.21888
2.56495	3.49651
2.56495	3.52636
2.56495	4.23411
2.56495	6.74406
2.56495	7.98105
2.63906	0
2.63906	0
2.63906	0
2.63906	0
2.63906	0
2.63906	0
2.63906	0
2.63906	0
2.63906	0
2.63906	0
2.63906	0
2.63906	0
2.63906	0
2.63906	0
2.63906	0
2.63906	0
2.63906	0
2.63906	0
2.63906	0
2.63906	0
2.63906	0
2.63906	0
2.63906	0
2.63906	0
2.63906	0
2.63906	0
2.63906	0
2.63906	0
2.63906	0
2.63906	0
2.63906	0
2.63906	0
2.63906	0
2.63906	0
2.63906	0
2.63906	0
2.63906	0
2.63906	0
2.63906	0
2.63906	0
2.63906	0
2.63906	0
2.63906	0
2.63906	0
2.63906	0
2.63906	0
2.63906	0
2.63906	0
2.63906	0
2.63906	0
2.63906	0
2.63906	0
2.63906	0
2.63906	0
2.63906	0
2.63906	0
2.63906	0
2.63906	0
2.63906	0
2.63906	0
2.63906	0
2.63906	0
2.63906	0
2.63906	0
2.63906	0
2.63906	0
2.63906	0
2.63906	0
2.63906	0
2.63906	0
2.63906	0
2.63906	0
2.63906	0.693147
2.63906	0.693147
2.63906	0.693147
2.63906	0.693147
2.63906	0.693147
2.63906	0.693147
2.63906	0.693147
2.63906	0.693147
2.63906	0.693147
2.63906	0.693147
2.63906	0.693147
2.63906	0.693147
2.63906	0.693147
2.63906	0.693147
2.63906	0.693147
2.63906	0.693147
2.63906	0.693147
2.63906	0.693147
2.63906	1.09861
2.63906	1.09861
2.63906	1.09861
2.63906	1.09861
2.63906	1.09861
2.63906	1.09861
2.63906	1.38629
2.63906	1.38629
2.63906	1.38629
2.63906	1.38629
2.63906	1.38629
2.63906	1.38629
2.63906	1.60944
2.63906	1.94591
2.63906	1.94591
2.63906	1.94591
2.63906	2.07944
2.63906	2.19722
2.63906	2.56495
2.63906	2.56495
2.63906	2.63906
2.63906	2.99573
2.63906	3.52636
2.63906	4.02535
2.70805	0
2.70805	0
2.70805	0
2.70805	0
2.70805	0
2.70805	0
2.70805	0
2.70805	0
2.70805	0
2.70805	0
2.70805	0
2.70805	0
2.70805	0
2.70805	0
2.70805	0
2.70805	0
2.70805	0
2.70805	0
2.70805	0
2.70805	0
2.70805	0
2.70805	0
2.70805	0
2.70805	0
2.70805	0
2.70805	0
2.70805	0
2.70805	0
2.70805	0
2.70805	0
2.70805	0
2.70805	0
2.70805	0
2.70805	0
2.70805	0
2.70805	0
2.70805	0
2.70805	0
2.70805	0
2.70805	0
2.70805	0
2.70805	0
2.70805	0
2.70805	0
2.70805	0
2.70805	0
2.70805	0
2.70805	0
2.70805	0
2.70805	0
2.70805	0
2.70805	0
2.70805	0
2.70805	0
2.70805	0
2.70805	0
2.70805	0
2.70805	0
2.70805	0
2.70805	0
2.70805	0
2.70805	0
2.70805	0
2.70805	0
2.70805	0
2.70805	0
2.70805	0
2.70805	0
2.70805	0
2.70805	0
2.70805	0.693147
2.70805	0.693147
2.70805	0.693147
2.70805	0.693147
2.70805	0.693147
2.70805	0.693147
2.70805	0.693147
2.70805	0.693147
2.70805	0.693147
2.70805	0.693147
2.70805	0.693147
2.70805	0.693147
2.70805	0.693147
2.70805	0.693147
2.70805	1.09861
2.70805	1.09861
2.70805	1.09861
2.70805	1.09861
2.70805	1.09861
2.70805	1.09861
2.70805	1.09861
2.70805	1.09861
2.70805	1.09861
2.70805	1.09861
2.70805	1.09861
2.70805	1.09861
2.70805	1.09861
2.70805	1.09861
2.70805	1.38629
2.70805	1.38629
2.70805	1.38629
2.70805	1.38629
2.70805	1.38629
2.70805	1.60944
2.70805	1.60944
2.70805	1.60944
2.70805	1.60944
2.70805	1.60944
2.70805	1.60944
2.70805	1.94591
2.70805	2.07944
2.70805	2.3979
2.70805	2.3979
2.70805	2.48491
2.70805	2.70805
2.70805	2.89037
2.70805	2.94444
2.70805	3.04452
2.70805	3.78419
2.70805	5.30827
2.70805	5.35659
2.77259	0
2.77259	0
2.77259	0
2.77259	0
2.77259	0
2.77259	0
2.77259	0
2.77259	0
2.77259	0
2.77259	0
2.77259	0
2.77259	0
2.77259	0
2.77259	0
2.77259	0
2.77259	0
2.77259	0
2.77259	0
2.77259	0
2.77259	0
2.77259	0
2.77259	0
2.77259	0
2.77259	0
2.77259	0
2.77259	0
2.77259	0
2.77259	0
2.77259	0
2.77259	0
2.77259	0
2.77259	0
2.77259	0
2.77259	0
2.77259	0
2.77259	0
2.77259	0
2.77259	0
2.77259	0
2.77259	0
2.77259	0
2.77259	0
2.77259	0
2.77259	0
2.77259	0
2.77259	0
2.77259	0
2.77259	0
2.77259	0
2.77259	0
2.77259	0
2.77259	0
2.77259	0
2.77259	0
2.77259	0
2.77259	0
2.77259	0
2.77259	0
2.77259	0
2.77259	0
2.77259	0
2.77259	0
2.77259	0
2.77259	0
2.77259	0
2.77259	0
2.77259	0
2.77259	0
2.77259	0
2.77259	0
2.77259	0
2.77259	0
2.77259	0
2.77259	0
2.77259	0
2.77259	0
2.77259	0
2.77259	0
2.77259	0
2.77259	0
2.77259	0
2.77259	0
2.77259	0
2.77259	0.693147
2.77259	0.693147
2.77259	0.693147
2.77259	0.693147
2.77259	0.693147
2.77259	0.693147
2.77259	0.693147
2.77259	0.693147
2.77259	0.693147
2.77259	0.693147
2.77259	0.693147
2.77259	0.693147
2.77259	0.693147
2.77259	0.693147
2.77259	0.693147
2.77259	0.693147
2.77259	0.693147
2.77259	0.693147
2.77259	0.693147
2.77259	0.693147
2.77259	1.09861
2.77259	1.09861
2.77259	1.09861
2.77259	1.09861
2.77259	1.09861
2.77259	1.09861
2.77259	1.09861
2.77259	1.09861
2.77259	1.09861
2.77259	1.09861
2.77259	1.09861
2.77259	1.38629
2.77259	1.38629
2.77259	1.38629
2.77259	1.60944
2.77259	1.60944
2.77259	1.60944
2.77259	1.60944
2.77259	1.79176
2.77259	1.94591
2.77259	1.94591
2.77259	1.94591
2.77259	1.94591
2.77259	2.07944
2.77259	2.30259
2.77259	2.30259
2.77259	2.77259
2.77259	3.09104
2.77259	3.09104
2.77259	3.2581
2.77259	3.43399
2.77259	3.61092
2.77259	3.68888
2.77259	3.7612
2.77259	3.80666
2.77259	4.34381
2.77259	5.71373
2.83321	0
2.83321	0
2.83321	0
2.83321	0
2.83321	0
2.83321	0
2.83321	0
2.83321	0
2.83321	0
2.83321	0
2.83321	0
2.83321	0
2.83321	0
2.83321	0
2.83321	0
2.83321	0
2.83321	0
2.83321	0
2.83321	0
2.83321	0
2.83321	0
2.83321	0
2.83321	0
2.83321	0
2.83321	0
2.83321	0
2.83321	0
2.83321	0
2.83321	0
2.83321	0
2.83321	0
2.83321	0
2.83321	0
2.83321	0
2.83321	0
2.83321	0
2.83321	0
2.83321	0
2.83321	0
2.83321	0
2.83321	0
2.83321	0
2.83321	0
2.83321	0
2.83321	0
2.83321	0
2.83321	0
2.83321	0
2.83321	0
2.83321	0
2.83321	0
2.83321	0
2.83321	0
2.83321	0
2.83321	0
2.83321	0
2.83321	0
2.83321	0
2.83321	0
2.83321	0
2.83321	0
2.83321	0.693147
2.83321	0.693147
2.83321	0.693147
2.83321	0.693147
2.83321	0.693147
2.83321	0.693147
2.83321	0.693147
2.83321	0.693147
2.83321	0.693147
2.83321	0.693147
2.83321	0.693147
2.83321	0.693147
2.83321	0.693147
2.83321	1.09861
2.83321	1.09861
2.83321	1.09861
2.83321	1.09861
2.83321	1.09861
2.83321	1.09861
2.83321	1.38629
2.83321	1.38629
2.83321	1.38629
2.83321	1.38629
2.83321	1.60944
2.83321	1.60944
2.83321	1.79176
2.83321	1.79176
2.83321	1.79176
2.83321	1.94591
2.83321	2.07944
2.83321	2.07944
2.83321	2.19722
2.83321	2.48491
2.83321	2.48491
2.83321	2.70805
2.83321	3.13549
2.83321	3.2581
2.83321	3.3673
2.83321	3.93183
2.83321	4.59512
2.83321	5.36598
2.89037	0
2.89037	0
2.89037	0
2.89037	0
2.89037	0
2.89037	0
2.89037	0
2.89037	0
2.89037	0
2.89037	0
2.89037	0
2.89037	0
2.89037	0
2.89037	0
2.89037	0
2.89037	0
2.89037	0
2.89037	0
2.89037	0
2.89037	0
2.89037	0
2.89037	0
2.89037	0
2.89037	0
2.89037	0
2.89037	0
2.89037	0
2.89037	0
2.89037	0
2.89037	0
2.89037	0
2.89037	0
2.89037	0
2.89037	0
2.89037	0
2.89037	0
2.89037	0
2.89037	0
2.89037	0
2.89037	0
2.89037	0
2.89037	0
2.89037	0
2.89037	0
2.89037	0
2.89037	0
2.89037	0
2.89037	0
2.89037	0
2.89037	0
2.89037	0
2.89037	0
2.89037	0
2.89037	0
2.89037	0
2.89037	0
2.89037	0
2.89037	0
2.89037	0
2.89037	0
2.89037	0
2.89037	0
2.89037	0
2.89037	0
2.89037	0
2.89037	0
2.89037	0
2.89037	0
2.89037	0
2.89037	0
2.89037	0
2.89037	0
2.89037	0
2.89037	0
2.89037	0
2.89037	0
2.89037	0
2.89037	0
2.89037	0
2.89037	0
2.89037	0
2.89037	0
2.89037	0
2.89037	0
2.89037	0
2.89037	0
2.89037	0
2.89037	0
2.89037	0
2.89037	0
2.89037	0
2.89037	0
2.89037	0
2.89037	0
2.89037	0
2.89037	0
2.89037	0
2.89037	0
2.89037	0
2.89037	0
2.89037	0.693147
2.89037	0.693147
2.89037	0.693147
2.89037	0.693147
2.89037	0.693147
2.89037	0.693147
2.89037	0.693147
2.89037	0.693147
2.89037	0.693147
2.89037	0.693147
2.89037	0.693147
2.89037	0.693147
2.89037	0.693147
2.89037	0.693147
2.89037	0.693147
2.89037	0.693147
2.89037	0.693147
2.89037	0.693147
2.89037	0.693147
2.89037	0.693147
2.89037	1.09861
2.89037	1.09861
2.89037	1.09861
2.89037	1.09861
2.89037	1.09861
2.89037	1.38629
2.89037	1.38629
2.89037	1.38629
2.89037	1.38629
2.89037	1.60944
2.89037	1.60944
[truncated: 41,579 more rows]

## Sheet: Figure 1b (top)
Figure 1b	Upper plot
Tax identity of top match	Contig-sample-source	%ID of top BLAST match
C tetani	SAMEA5847432	100
C tetani	SAMEA5847432	99.792
C tetani	SAMEA5847432	99.793
C tetani	SAMEA5847432	100
C tetani	SAMEA5847432	100
C tetani	SAMEA5847432	100
C tetani	SAMEA5847432	100
C tetani	SAMEA5847432	100
C tetani	SAMEA5847432	99.952
C tetani	SAMEA5847432	100
Other clostridium	SAMEA5847432	89.846
C tetani	SAMEA5847432	100
C tetani	SAMEA5847432	100
C tetani	SAMEA5847432	99.738
C tetani	SAMEA5847432	100
C tetani	SAMEA5847432	99.793
C tetani	SAMEA5847432	99.903
C tetani	SAMEA5847432	100
C tetani	SAMEA5847432	100
C tetani	SAMEA5847432	99.937
C tetani	SAMEA5847432	100
C tetani	SAMEA5847432	100
C tetani	SAMEA5847432	100
C tetani	SAMEA5847432	100
C tetani	SAMEA5847432	100
C tetani	SAMEA5847432	99.9
C tetani	SAMEA5847432	92.208
C tetani	SAMEA5847432	99.921
C tetani	SAMEA5847432	100
C tetani	SAMEA5847432	100
C tetani	SAMEA5847432	100
C tetani	SAMEA5847432	100
C tetani	SAMEA5847432	99.501
C tetani	SAMEA5847432	88.571
C tetani	SAMEA5847432	100
C tetani	SAMEA5847432	100
C tetani	SAMEA5847432	100
C tetani	SAMEA5847432	100
C tetani	SAMEA5847432	100
C tetani	SAMEA5847432	99.701
C tetani	SAMEA5847432	99.908
C tetani	SAMEA5847432	100
C tetani	SAMEA5847432	99.077
C tetani	SAMEA5847432	97.848
C tetani	SAMEA5847432	98.106
C tetani	SAMEA5847432	91.237
C tetani	SAMEA5847432	90.155
C tetani	SAMEA5847432	96.479
C tetani	SAMEA5847432	86.667
C tetani	SAMEA5847432	82.927
C tetani	SAMEA5847432	80.488
C tetani	SAMEA5847432	89.888
C tetani	SAMEA5847432	95.683
C tetani	SAMEA5847432	97.205
C tetani	SAMEA5847432	100
C tetani	SAMEA5847432	100
C tetani	SAMEA5847432	100
C tetani	SAMEA5847432	100
C tetani	SAMEA5847432	100
C tetani	SAMEA5847432	100
C tetani	SAMEA5847432	99.882
C tetani	SAMEA5847432	99.764
C tetani	SAMEA5847432	100
C tetani	SAMEA5847432	99.261
C tetani	SAMEA5847432	100
C tetani	SAMEA5847432	100
C tetani	SAMEA5847432	100
C tetani	SAMEA5847432	100
C tetani	SAMEA5847432	100
C tetani	SAMEA5847432	100
C tetani	SAMEA5847432	100
C tetani	SAMEA5847432	100
C tetani	SAMEA5847432	100
C tetani	SAMEA5847432	100
C tetani	SAMEA5847432	100
C tetani	SAMEA5847432	100
C tetani	SAMEA5847432	100
C tetani	SAMEA5847432	99.929
C tetani	SAMEA5847432	99.825
C tetani	SAMEA5847432	99.748
C tetani	SAMEA5847432	99.883
C tetani	SAMEA5847432	100
C tetani	SAMEA5847432	100
C tetani	SAMEA5847432	99.746
C tetani	SAMEA5847432	100
C tetani	SAMEA5847432	100
C tetani	SAMEA5847432	100
C tetani	SAMEA5847432	99.886
C tetani	SAMEA5847432	99.858
C tetani	SAMEA5847432	100
C tetani	SAMEA5847432	100
C tetani	SAMEA5847432	100
C tetani	SAMEA5847432	99.499
C tetani	SAMEA5847432	100
C tetani	SAMEA5847432	100
C tetani	SAMEA5847432	100
C tetani	SAMEA5847432	99.66
C tetani	SAMEA5847432	100
C tetani	SAMEA5847432	100
C tetani	SAMEA5847432	99.823
C tetani	SAMEA5847432	99.932
C tetani	SAMEA5847432	100
C tetani	SAMEA5847432	87.096
C tetani	SAMEA5847432	99.825
C tetani	SAMEA5847432	82.447
C tetani	SAMEA5847432	100
C tetani	SAMEA5847432	99.82
C tetani	SAMEA5847432	99.915
C tetani	SAMEA5847432	99.944
C tetani	SAMEA5847432	100
C tetani	SAMEA5847432	100
C tetani	SAMEA5847432	100
C tetani	SAMEA5847432	99.839
C tetani	SAMEA5847432	100
C tetani	SAMEA5847432	100
C tetani	SAMEA5847432	100
C tetani	SAMEA5847432	100
C tetani	SAMEA5847432	100
C tetani	SAMEA5847432	99.387
C tetani	SAMEA5847432	100
C tetani	SAMEA5847432	100
C tetani	SAMEA5847432	100
C tetani	SAMEA5847432	100
C tetani	SAMEA5847432	100
C tetani	SAMEA5847432	99.9
C tetani	SAMEA5847432	100
C tetani	SAMEA5847432	100
C tetani	SAMEA5847432	100
C tetani	SAMEA5847432	100
C tetani	SAMEA5847432	100
C tetani	SAMEA5847432	99.778
C tetani	SAMEA5847432	98.639
C tetani	SAMEA5847432	99.928
C tetani	SAMEA5847432	100
C tetani	SAMEA5847432	97.737
C tetani	SAMEA5847432	100
C tetani	SAMEA5847432	99.543
C tetani	SAMEA5847432	100
C tetani	SAMEA5847432	99.846
C tetani	SAMEA5847432	100
C tetani	SAMEA5847432	100
C tetani	SAMEA5847432	95.693
C tetani	SAMEA5847432	99.618
C tetani	SAMEA5847432	100
C tetani	SAMEA5847432	100
C tetani	SAMEA5847432	99.403
C tetani	SAMEA5847432	100
C tetani	SAMEA5847432	100
C tetani	SAMEA5847432	100
C tetani	SAMEA5847432	100
C tetani	SAMEA5847432	99.788
C tetani	SAMEA5847432	99.55
C tetani	SAMEA5847432	100
C tetani	SAMEA5847432	100
C tetani	SAMEA5847432	99.885
C tetani	SAMEA5847432	100
C tetani	SAMEA5847432	100
C tetani	SAMEA5847432	100
C tetani	SAMEA5847432	98.667
C tetani	SAMEA5847432	100
C tetani	SAMEA5847432	96.839
C tetani	SAMEA5847432	100
C tetani	SAMEA5847432	92.92
C tetani	SAMEA5847432	95.146
C tetani	SAMEA5847432	96.596
C tetani	SAMEA5847432	100
C tetani	SAMEA5847432	100
C tetani	SAMEA5847432	99.852
C tetani	SAMEA5847432	100
C tetani	SAMEA5847432	100
C tetani	SAMEA5847432	100
C tetani	SAMEA5847432	99.882
C tetani	SAMEA5847432	100
C tetani	SAMEA5847432	100
C tetani	SAMEA5847432	100
C tetani	SAMEA5847432	100
C tetani	SAMEA5847432	100
C tetani	SAMEA5847432	99.895
C tetani	SAMEA5847432	100
C tetani	SAMEA5847432	100
C tetani	SAMEA5847432	100
C tetani	SAMEA5847432	100
C tetani	SAMEA5847432	100
C tetani	SAMEA5847432	100
C tetani	SAMEA5847432	99.917
C tetani	SAMEA5847432	100
C tetani	SAMEA5847432	100
C tetani	SAMEA5847432	99.729
C tetani	SAMEA5847432	99.834
C tetani	SAMEA5847432	100
C tetani	SAMEA5847432	100
C tetani	SAMEA5847432	100
C tetani	SAMEA5847432	100
C tetani	SAMEA5847432	100
C tetani	SAMEA5847432	99.806
C tetani	SAMEA5847432	100
C tetani	SAMEA5847432	99.668
C tetani	SAMEA5847432	100
C tetani	SAMEA5847432	100
C tetani	SAMEA5847432	100
C tetani	SAMEA5847432	100
C tetani	SAMEA5847432	100
C tetani	SAMEA5847432	100
C tetani	SAMEA5847432	99.652
C tetani	SAMEA5847432	99.913
C tetani	SAMEA5847432	100
C tetani	SAMEA5847432	99.87
C tetani	SAMEA5847432	99.952
C tetani	SAMEA5847432	99.096
C tetani	SAMEA5847432	100
C tetani	SAMEA5847432	100
C tetani	SAMEA5847432	100
C tetani	SAMEA5847432	99.887
C tetani	SAMEA5847432	100
C tetani	SAMEA5847432	100
C tetani	SAMEA5847432	100
C tetani	SAMEA5847432	99.788
C tetani	SAMEA5847432	100
C tetani	SAMEA5847432	100
C tetani	SAMEA5847432	98.862
C tetani	SAMEA5847432	99.876
C tetani	SAMEA5847432	94.946
C tetani	SAMEA5847432	100
C tetani	SAMEA5847432	100
C tetani	SAMEA5847432	100
C tetani	SAMEA5847432	100
C tetani	SAMEA5847432	100
C tetani	SAMEA5847432	100
C tetani	SAMEA5847432	99.697
C tetani	SAMEA5847432	100
C tetani	SAMEA5847432	97.307
C tetani	SAMEA5847432	100
C tetani	SAMEA5847432	100
C tetani	SAMEA5847432	100
C tetani	SAMEA5847432	100
C tetani	SAMEA5847432	99.851
C tetani	SAMEA5847432	100
C tetani	SAMEA5847432	100
C tetani	SAMEA5847432	100
C tetani	SAMEA5847432	100
C tetani	SAMEA5847432	100
C tetani	SAMEA5847432	99.812
C tetani	SAMEA5847432	100
C tetani	SAMEA5847432	100
C tetani	SAMEA5847432	98.015
C tetani	SAMEA5847432	100
C tetani	SAMEA5847432	99.806
C tetani	SAMEA5847432	100
C tetani	SAMEA5847432	99.931
C tetani	SAMEA5847432	100
C tetani	SAMEA5847432	100
C tetani	SAMEA5847432	99.251
C tetani	SAMEA5847432	100
C tetani	SAMEA5847432	100
C tetani	SAMEA5847432	100
C tetani	SAMEA5847432	100
C tetani	SAMEA5847432	100
C tetani	SAMEA5847432	99.854
C tetani	SAMEA5847432	100
C tetani	SAMEA5847432	100
C tetani	SAMEA5847432	99.817
C tetani	SAMEA5847432	100
C tetani	SAMEA5847432	100
C tetani	SAMEA5847432	100
C tetani	SAMEA5847432	99.96
C tetani	SAMEA5847432	100
C tetani	SAMEA5847432	100
C tetani	SAMEA5847432	100
C tetani	SAMEA5847432	91.207
C tetani	SAMEA5847432	100
C tetani	SAMEA5847432	100
C tetani	SAMEA5847432	100
C tetani	SAMEA5847432	100
C tetani	SAMEA5847432	99.804
C tetani	SAMEA5847432	100
C tetani	SAMEA5847432	100
C tetani	SAMEA5847432	99.877
C tetani	SAMEA5847432	100
C tetani	SAMEA5847432	100
C tetani	SAMEA5847432	99.7
C tetani	SAMEA5847432	99.852
C tetani	SAMEA5847432	100
C tetani	SAMEA5847432	99.671
C tetani	SAMEA5847432	83.651
C tetani	SAMEA5847432	100
C tetani	SAMEA5847432	95.604
C tetani	SAMEA5847432	99.381
C tetani	SAMEA5847432	99.718
C tetani	SAMEA5847432	99.832
C tetani	SAMEA5847432	100
C tetani	SAMEA5847432	100
C tetani	SAMEA5847432	92.739
C tetani	SAMEA5847432	100
C tetani	SAMEA5847432	99.79
C tetani	SAMEA5847432	100
C tetani	SAMEA5847432	100
C tetani	SAMEA5847432	100
C tetani	SAMEA5847432	100
C tetani	SAMEA5847432	100
C tetani	SAMEA5847432	99.204
C tetani	SAMEA5847432	100
C tetani	SAMEA5847432	100
C tetani	SAMEA5847432	100
C tetani	SAMEA5847432	100
C tetani	SAMEA5847432	100
C tetani	SAMEA5847432	100
C tetani	SAMEA5847432	99.875
C tetani	SAMEA5847432	99.681
C tetani	SAMEA5847432	99.724
C tetani	SAMEA5847432	96.341
C tetani	SAMEA5847432	100
C tetani	SAMEA5847432	100
C tetani	SAMEA5847432	99.605
C tetani	SAMEA5847432	100
C tetani	SAMEA5847432	100
C tetani	SAMEA5847432	100
C tetani	SAMEA5847432	99.593
C tetani	SAMEA5847432	100
C tetani	SAMEA5847432	100
C tetani	SAMEA5847432	85.366
C tetani	SAMEA5847432	100
C tetani	SAMEA5847432	84.746
C tetani	SAMEA5847432	85.714
C tetani	SAMEA5847432	100
C tetani	SAMEA5847432	96.875
C tetani	SAMEA5847432	100
C tetani	SAMEA5847432	100
C tetani	SAMEA5847432	100
Other clostridium	SAMEA5847432	100
C tetani	SAMEA5847432	100
C tetani	SAMEA5847432	99.783
C tetani	SAMEA5847432	99.848
C tetani	SAMEA5847432	99.95
C tetani	SAMEA5847432	97.761
C tetani	SAMEA5847432	100
C tetani	SAMEA5847432	99.554
C tetani	SAMEA5847432	100
C tetani	SAMEA5847432	100
C tetani	SAMEA5847432	100
C tetani	SAMEA5847432	100
C tetani	SAMEA5847432	99.925
C tetani	SAMEA5847432	100
C tetani	SAMEA5847432	100
C tetani	SAMEA5847432	100
C tetani	SAMEA5847432	100
C tetani	SAMEA5847432	100
C tetani	SAMEA5847432	100
C tetani	SAMEA5847432	100
C tetani	SAMEA5847432	100
C tetani	SAMEA5847432	100
C tetani	SAMEA5847432	99.915
C tetani	SAMEA5847432	100
C tetani	SAMEA5847432	100
C tetani	SAMEA5847432	99.913
C tetani	SAMEA5847432	98.826
C tetani	SAMEA5847432	100
C tetani	SAMEA5847432	89.535
C tetani	SAMEA5847432	99.793
C tetani	SAMEA5847432	100
C tetani	SAMEA5847432	99.829
C tetani	SAMEA5847432	95.946
C tetani	SAMEA5847432	99.472
C tetani	SAMEA5847432	100
C tetani	SAMEA5847432	99.963
C tetani	SAMEA5847432	100
C tetani	SAMEA5847432	100
C tetani	SAMEA5847432	98.78
C tetani	SAMEA5847432	100
C tetani	SAMEA5847432	99.875
C tetani	SAMEA5847432	99.678
C tetani	SAMEA5847432	100
C tetani	SAMEA5847432	100
C tetani	SAMEA5847432	99.845
C tetani	SAMEA5847432	99.932
C tetani	SAMEA5847432	100
C tetani	SAMEA5847432	100
C tetani	SAMEA5847432	99.857
C tetani	SAMEA5847432	99.923
C tetani	SAMEA5847432	100
C tetani	SAMEA5847432	100
C tetani	SAMEA5847432	100
C tetani	SAMEA5847432	100
C tetani	SAMEA5847432	100
C tetani	SAMEA5847432	100
C tetani	SAMEA5847432	99.688
C tetani	SAMEA5847432	100
C tetani	SAMEA5847432	100
C tetani	SAMEA5847432	100
C tetani	SAMEA5847432	98.515
C tetani	SAMEA5847432	99.909
C tetani	SAMEA5847432	100
C tetani	SAMEA5847432	99.805
C tetani	SAMEA5847432	100
C tetani	SAMEA5847432	100
C tetani	SAMEA5847432	99.856
C tetani	SAMEA5847432	100
C tetani	SAMEA5847432	99.93
C tetani	SAMEA5847432	100
C tetani	SAMEA5847432	100
C tetani	SAMEA5847432	100
C tetani	SAMEA5847432	100
C tetani	SAMEA5847432	100
C tetani	SAMEA5847432	100
C tetani	SAMEA5847432	99.829
C tetani	SAMEA5847432	100
C tetani	SAMEA5847432	100
C tetani	SAMEA5847432	100
C tetani	SAMEA5847432	100
C tetani	SAMEA5847432	99.917
C tetani	SAMEA5847432	100
C tetani	SAMEA5847432	100
C tetani	SAMEA5847432	100
C tetani	SAMEA5847432	99.803
C tetani	SAMEA5847432	99.922
C tetani	SAMEA5847432	100
C tetani	SAMEA5847432	100
C tetani	SAMEA5847432	100
C tetani	SAMEA5847432	97.623
C tetani	SAMEA5847432	100
C tetani	SAMEA5847432	100
C tetani	SAMEA5847432	99.669
C tetani	SAMEA5847432	100
C tetani	SAMEA5847432	99.917
C tetani	SAMEA5847432	100
C tetani	SAMEA5847432	99.868
C tetani	SAMEA5847432	99.843
Other clostridium	SAMEA5847432	91.484
C tetani	SAMEA5847432	100
C tetani	SAMEA5847432	100
C tetani	SAMEA5847432	100
C tetani	SAMEA5847432	100
C tetani	SAMEA5847432	99.286
C tetani	SAMEA5847432	100
C tetani	SAMEA5847432	99.924
C tetani	SAMEA5847432	100
C tetani	SAMEA5847432	99.687
C tetani	SAMEA5847432	100
C tetani	SAMEA5847432	100
C tetani	SAMEA5847432	100
C tetani	SAMEA5847432	100
C tetani	SAMEA5847432	100
C tetani	SAMEA5847432	100
C tetani	SAMEA5847432	99.698
C tetani	SAMEA5847432	100
C tetani	SAMEA5847432	100
C tetani	SAMEA5847432	100
C tetani	SAMEA5847432	100
C tetani	SAMEA5847432	100
C tetani	SAMEA5847432	100
C tetani	SAMEA5847432	99.739
Other clostridium	SAMEA5847432	83.746
C tetani	SAMEA5847432	100
C tetani	SAMEA5847432	100
C tetani	SAMEA5847432	100
C tetani	SAMEA5847432	100
C tetani	SAMEA5847432	100
C tetani	SAMEA5847432	100
C tetani	SAMEA5847432	100
C tetani	SAMEA5847432	100
C tetani	SAMEA5847432	99.892
C tetani	SAMEA5847432	98.885
C tetani	SAMEA5847432	100
C tetani	SAMEA5847432	100
C tetani	SAMEA5847432	98.157
C tetani	SAMEA5847432	99.719
C tetani	SAMEA5847432	99.532
C tetani	SAMEA5847432	89.305
C tetani	SAMEA5847432	100
C tetani	SAMEA5847432	99.934
C tetani	SAMEA5847432	100
C tetani	SAMEA5847432	100
C tetani	SAMEA5847432	100
C tetani	SAMEA5847432	100
C tetani	SAMEA5847432	100
C tetani	SAMEA5847432	100
C tetani	SAMEA5847432	100
C tetani	SAMEA5847432	99.837
C tetani	SAMEA5847432	100
C tetani	SAMEA5847432	100
C tetani	SAMEA5847432	100
C tetani	SAMEA5847432	100
C tetani	SAMEA5847432	100
C tetani	SAMEA5847432	100
C tetani	SAMEA5847432	99.925
C tetani	SAMEA5847432	100
C tetani	SAMEA5847432	100
C tetani	SAMEA5847432	100
C tetani	SAMEA5847432	100
C tetani	SAMEA5847432	100
C tetani	SAMEA5847432	100
C tetani	SAMEA5847432	99.412
C tetani	SAMEA5847432	99.776
C tetani	SAMEA5847432	100
C tetani	SAMEA5847432	98.252
C tetani	SAMEA5847432	100
C tetani	SAMEA5847432	100
C tetani	SAMEA5847432	96.875
C tetani	SAMEA5847432	100
C tetani	SAMEA5847432	100
C tetani	SAMEA5847432	100
C tetani	SAMEA5847432	100
C tetani	SAMEA5847432	100
C tetani	SAMEA5847432	100
C tetani	SAMEA5847432	100
C tetani	SAMEA5847432	100
C tetani	SAMEA5847432	100
C tetani	SAMEA5847432	99.749
C tetani	SAMEA5847432	99.919
C tetani	SAMEA5847432	99.865
C tetani	SAMEA5847432	99.218
C tetani	SAMEA5847432	99.932
C tetani	SAMEA5847432	100
C tetani	SAMEA5847432	99.745
C tetani	SAMEA5847432	100
C tetani	SAMEA5847432	99.69
C tetani	SAMEA5847432	100
C tetani	SAMEA5847432	100
C tetani	SAMEA5847432	100
C tetani	SAMEA5847432	100
C tetani	SAMEA5847432	99.902
C tetani	SAMEA5847432	100
C tetani	SAMEA5847432	100
C tetani	SAMEA5847432	100
C tetani	SAMEA5847432	100
C tetani	SAMEA5847432	100
C tetani	SAMEA5847432	100
C tetani	SAMEA5847432	100
C tetani	SAMEA5847432	100
C tetani	SAMEA5847432	99.93
C tetani	SAMEA5847432	99.456
C tetani	SAMEA5847432	97.183
C tetani	SAMEA5847432	100
C tetani	SAMEA5847432	96.875
C tetani	SAMEA5847432	100
C tetani	SAMEA5847432	100
C tetani	SAMEA5847432	100
C tetani	SAMEA5847432	100
C tetani	SAMEA5847432	99.915
Other clostridium	SAMEA5847432	88.738
C tetani	SAMEA5847432	100
C tetani	SAMEA5847432	100
C tetani	SAMEA5847432	100
C tetani	SAMEA5847432	100
C tetani	SAMEA5847432	99.868
C tetani	SAMEA5847432	100
C tetani	SAMEA5847432	100
C tetani	SAMEA5847432	100
C tetani	SAMEA5847432	99.652
C tetani	SAMEA5847432	99.683
C tetani	SAMEA5847432	100
C tetani	SAMEA5847432	100
C tetani	SAMEA5847432	99.568
C tetani	SAMEA5847432	100
C tetani	SAMEA5847432	100
C tetani	SAMEA5847432	99.559
C tetani	SAMEA5847432	100
C tetani	SAMEA5847432	100
C tetani	SAMEA5847432	100
C tetani	SAMEA5847432	99.896
C tetani	SAMEA5847432	100
C tetani	SAMEA5847432	100
C tetani	SAMEA5847432	99.82
C tetani	SAMEA5847432	100
C tetani	SAMEA5847432	100
C tetani	SAMEA5847432	99.863
C tetani	SAMEA5847432	99.844
C tetani	SAMEA5847432	100
C tetani	SAMEA5847432	100
C tetani	SAMEA5847432	100
C tetani	SAMEA5847432	100
C tetani	SAMEA5847432	100
C tetani	SAMEA5847432	99.912
C tetani	SAMEA5847432	100
C tetani	SAMEA5847432	100
C tetani	SAMEA5847432	100
C tetani	SAMEA5847432	99.817
C tetani	SAMEA5847432	97.399
C tetani	SAMEA5847432	100
C tetani	SAMEA5847432	100
C tetani	SAMEA5847432	100
C tetani	SAMEA5847432	99.863
C tetani	SAMEA5847432	100
C tetani	SAMEA5847432	100
C tetani	SAMEA5847432	100
C tetani	SAMEA5847432	100
C tetani	SAMEA5847432	100
C tetani	SAMEA5847432	99.388
C tetani	SAMEA5847432	99.907
C tetani	SAMEA5847432	100
C tetani	SAMEA5847432	99.65
C tetani	SAMEA5847432	99.814
C tetani	SAMEA5847432	100
C tetani	SAMEA5847432	100
C tetani	SAMEA5847432	100
C tetani	SAMEA5847432	100
C tetani	SAMEA5847432	100
C tetani	SAMEA5847432	100
C tetani	SAMEA5847432	100
C tetani	SAMEA5847432	100
C tetani	SAMEA5847432	100
C tetani	SAMEA5847432	99.771
C tetani	SAMEA5847432	100
C tetani	SAMEA5847432	100
C tetani	SAMEA5847432	100
C tetani	SAMEA5847432	100
C tetani	SAMEA5847432	100
C tetani	SAMEA5847432	99.601
C tetani	SAMEA5847432	100
C tetani	SAMEA5847432	100
C tetani	SAMEA5847432	100
C tetani	SAMEA5847432	100
C tetani	SAMEA5847432	100
C tetani	SAMEA5847432	100
C tetani	SAMEA5847432	100
C tetani	SAMEA5847432	100
C tetani	SAMEA5847432	100
C tetani	SAMEA5847432	99.948
C tetani	SAMEA5847432	100
C tetani	SAMEA5847432	100
C tetani	SAMEA5847432	100
C tetani	SAMEA5847432	98.551
C tetani	SAMEA5847432	99.947
C tetani	SAMEA5847432	100
C tetani	SAMEA5847432	99.721
C tetani	SAMEA5847432	100
C tetani	SAMEA5847432	100
C tetani	SAMEA5847432	99.751
C tetani	SAMEA5847432	100
C tetani	SAMEA5847432	100
C tetani	SAMEA5847432	100
C tetani	SAMEA5847432	99.378
C tetani	SAMEA5847432	100
C tetani	SAMEA5847432	100
C tetani	SAMEA5847432	100
C tetani	SAMEA5847432	99.702
C tetani	SAMEA5847432	100
C tetani	SAMEA5847432	100
C tetani	SAMEA5847432	100
C tetani	SAMEA5847432	100
C tetani	SAMEA5847432	100
C tetani	SAMEA5847432	100
C tetani	SAMEA5847432	100
C tetani	SAMEA5847432	100
C tetani	SAMEA5847432	100
C tetani	SAMEA5847432	100
C tetani	SAMEA5847432	100
C tetani	SAMEA5847432	100
C tetani	SAMEA5847432	99.918
C tetani	SAMEA5847432	99.135
C tetani	SAMEA5847432	100
C tetani	SAMEA5847432	99.842
C tetani	SAMEA5847432	85.647
C tetani	SAMEA5847432	100
C tetani	SAMEA5847432	100
C tetani	SAMEA5847432	100
C tetani	SAMEA5847432	100
C tetani	SAMEA5847432	100
C tetani	SAMEA5847432	100
C tetani	SAMEA5847432	100
C tetani	SAMEA5847432	100
C tetani	SAMEA5847432	99.886
C tetani	SAMEA5847432	99.557
C tetani	SAMEA5847432	100
C tetani	SAMEA5847432	99.887
C tetani	SAMEA5847432	99.854
C tetani	SAMEA5847432	100
C tetani	SAMEA5847432	100
C tetani	SAMEA5847432	99.688
C tetani	SAMEA5847432	99.876
C tetani	SAMEA5847432	100
C tetani	SAMEA5847432	99.886
C tetani	SAMEA5847432	99.801
C tetani	SAMEA5847432	100
C tetani	SAMEA5847432	99.908
C tetani	SAMEA5847432	100
C tetani	SAMEA5847432	100
C tetani	SAMEA5847432	100
C tetani	SAMEA5847432	100
C tetani	SAMEA5847432	100
C tetani	SAMEA5847432	100
C tetani	SAMEA5847432	97.5
C tetani	SAMEA5847432	99.394
C tetani	SAMEA5847432	93.939
C tetani	SAMEA5847432	99.871
C tetani	SAMEA5847432	100
C tetani	SAMEA5847432	99.917
C tetani	SAMEA5847432	99.892
C tetani	SAMEA5847432	100
C tetani	SAMEA5847432	99.837
C tetani	SAMEA5847432	100
C tetani	SAMEA5847432	100
C tetani	SAMEA5847432	100
C tetani	SAMEA5847432	100
C tetani	SAMEA5847432	100
C tetani	SAMEA5847432	100
C tetani	SAMEA5847432	99.136
C tetani	SAMEA5847432	99.52
C tetani	SAMEA5847432	85.294
C tetani	SAMEA5847432	100
C tetani	SAMEA5847432	100
C tetani	SAMEA5847432	99.88
C tetani	SAMEA5847432	99.726
C tetani	SAMEA5847432	100
C tetani	SAMEA5847432	100
C tetani	SAMEA5847432	100
C tetani	SAMEA5847432	100
C tetani	SAMEA5847432	99.358
C tetani	SAMEA5847432	100
C tetani	SAMEA5847432	100
C tetani	SAMEA5847432	100
C tetani	SAMEA5847432	100
C tetani	SAMEA5847432	100
C tetani	SAMEA5847432	100
C tetani	SAMEA5847432	100
C tetani	SAMEA5847432	99.278
C tetani	SAMEA5847432	99.807
C tetani	SAMEA5847432	99.741
C tetani	SAMEA5847432	100
C tetani	SAMEA5847432	100
C tetani	SAMEA5847432	99.756
C tetani	SAMEA5847432	100
C tetani	SAMEA5847432	100
C tetani	SAMEA5847432	99.709
C tetani	SAMEA5847432	93.324
C tetani	SAMEA5847432	84.639
C tetani	SAMEA5847432	100
C tetani	SAMEA5847432	100
C tetani	SAMEA5847432	100
C tetani	SAMEA5847432	100
C tetani	SAMEA5847432	99.44
C tetani	SAMEA5847432	100
C tetani	SAMEA5847432	99.686
C tetani	SAMEA5847432	100
C tetani	SAMEA5847432	100
C tetani	SAMEA5847432	99.832
C tetani	SAMEA5847432	100
C tetani	SAMEA5847432	99.074
C tetani	SAMEA5847432	89.101
C tetani	SAMEA5847432	88.957
C tetani	SAMEA5847432	91.192
C tetani	SAMEA5847432	89.947
C tetani	SAMEA5847432	88.601
C tetani	SAMEA5847432	99.913
C tetani	SAMEA5847432	100
C tetani	SAMEA5847432	82.051
C tetani	SAMEA5847432	99.462
C tetani	SAMEA5847432	100
C tetani	SAMEA5847432	99.583
C tetani	SAMEA5847432	100
C tetani	SAMEA5847432	99.797
C tetani	SAMEA5847432	100
C tetani	SAMEA5847432	99.842
C tetani	SAMEA5847432	83.779
C tetani	SAMEA5847432	100
C tetani	SAMEA5847432	99.727
C tetani	SAMEA5847432	100
C tetani	SAMEA5847432	100
C tetani	SAMEA5847432	100
C tetani	SAMEA5847432	100
C tetani	SAMEA5847432	100
C tetani	SAMEA5847432	99.824
C tetani	SAMEA5847432	99.303
C tetani	SAMEA5847432	99.912
C tetani	SAMEA5847432	100
C tetani	SAMEA5847432	99.75
C tetani	SAMEA5847432	100
C tetani	SAMEA5847432	100
C tetani	SAMEA5847432	100
C tetani	SAMEA5847432	99.225
C tetani	SAMEA5847432	99.868
C tetani	SAMEA5847432	83.347
C tetani	SAMEA5847432	99.836
C tetani	SAMEA5847432	99.876
C tetani	SAMEA5847432	100
C tetani	SAMEA5847432	100
C tetani	SAMEA5847432	99.869
C tetani	SAMEA5847432	100
C tetani	SAMEA5847432	100
C tetani	SAMEA5847432	100
C tetani	SAMEA5847432	100
C tetani	SAMEA5847432	73.489
C tetani	SAMEA5847432	100
C tetani	SAMEA5847432	100
C tetani	SAMEA5847432	99.87
C tetani	SAMEA5847432	100
C tetani	SAMEA5847432	91.304
C tetani	SAMEA5847432	100
C tetani	SAMEA5847432	100
C tetani	SAMEA5847432	100
C tetani	SAMEA5847432	100
C tetani	SAMEA5847432	100
C tetani	SAMEA5847432	100
C tetani	SAMEA5847432	100
C tetani	SAMEA5847432	99.873
C tetani	SAMEA5847432	100
C tetani	SAMEA5847432	100
C tetani	SAMEA5847432	99.754
C tetani	SAMEA5847432	99.842
C tetani	SAMEA5847432	99.819
C tetani	SAMEA5847432	100
C tetani	SAMEA5847432	100
C tetani	SAMEA5847432	99.874
C tetani	SAMEA5847432	100
C tetani	SAMEA5847432	96.907
C tetani	SAMEA5847432	100
C tetani	SAMEA5847432	99.704
C tetani	SAMEA5847432	99.841
C tetani	SAMEA5847432	100
C tetani	SAMEA5847432	100
C tetani	SAMEA5847432	100
C tetani	SAMEA5847432	100
C tetani	SAMEA5847432	99.612
C tetani	SAMEA5847432	100
C tetani	SAMEA5847432	100
C tetani	SAMEA5847432	100
C tetani	SAMEA5847432	100
C tetani	SAMEA5847432	99.865
C tetani	SAMEA5847432	100
C tetani	SAMEA5847432	99.813
C tetani	SAMEA5847432	99.782
C tetani	SAMEA5847432	100
C tetani	SAMEA5847432	100
C tetani	SAMEA5847432	100
C tetani	SAMEA5847432	100
C tetani	SAMEA5847432	99.895
C tetani	SAMEA5847432	100
C tetani	SAMEA5847432	100
C tetani	SAMEA5847432	99.88
C tetani	SAMEA5847432	100
C tetani	SAMEA5847432	100
C tetani	SAMEA5847432	100
C tetani	SAMEA5847432	100
C tetani	SAMEA5847432	100
C tetani	SAMEA5847432	99.7
C tetani	SAMEA5847432	92.771
C tetani	SAMEA5847432	99.869
C tetani	SAMEA5847432	100
C tetani	SAMEA5847432	99.835
C tetani	SAMEA5847432	100
C tetani	SAMEA5847432	99.903
C tetani	SAMEA5847432	100
C tetani	SAMEA5847432	99.674
C tetani	SAMEA5847432	99.701
C tetani	SAMEA5847432	99.705
C tetani	SAMEA5847432	99.931
C tetani	SAMEA5847432	99.746
C tetani	SAMEA5847432	100
C tetani	SAMEA5847432	100
C tetani	SAMEA5847432	99.735
C tetani	SAMEA5847432	100
C tetani	SAMEA5847432	99.719
C tetani	SAMEA5847432	100
C tetani	SAMEA5847432	99.801
C tetani	SAMEA5847432	95.137
C tetani	SAMEA5847432	100
C tetani	SAMEA5847432	100
C tetani	SAMEA5847432	100
C tetani	SAMEA5847432	100
C tetani	SAMEA5847432	100
C tetani	SAMEA5847432	99.778
C tetani	SAMEA5847432	99.716
C tetani	SAMEA5847432	99.861
Other clostridium	SAMEA5847432	91.455
C tetani	SAMEA5847432	100
C tetani	SAMEA5847432	99.821
C tetani	SAMEA5847432	99.878
C tetani	SAMEA5847432	100
C tetani	SAMEA5847432	100
C tetani	SAMEA5847432	99.412
C tetani	SAMEA5847432	99.867
C tetani	SAMEA5847432	100
C tetani	SAMEA5847432	100
C tetani	SAMEA5847432	99.867
C tetani	SAMEA5847432	99.877
C tetani	SAMEA5847432	100
C tetani	SAMEA5847432	100
C tetani	SAMEA5847432	100
C tetani	SAMEA5847432	100
C tetani	SAMEA5847432	100
C tetani	SAMEA5847432	99.936
C tetani	SAMEA5847432	100
C tetani	SAMEA5847432	100
C tetani	SAMEA5847432	99.917
C tetani	SAMEA5847432	84.498
C tetani	SAMEA5847432	100
C tetani	SAMEA5847432	100
C tetani	SAMEA5847432	99.832
C tetani	SAMEA5847432	99.931
C tetani	SAMEA5847432	97.727
C tetani	SAMEA5847432	99.808
C tetani	SAMEA5847432	100
C tetani	SAMEA5847432	100
Other clostridium	SAMEA5847432	92.24
C tetani	SAMEA5847432	99.829
C tetani	SAMEA5847432	97.846
C tetani	SAMEA5847432	100
C tetani	SAMEA5847432	100
C tetani	SAMEA5847432	100
C tetani	SAMEA5847432	100
C tetani	SAMEA5847432	100
C tetani	SAMEA5847432	100
C tetani	SAMEA5847432	100
C tetani	SAMEA5847432	99.847
C tetani	SAMEA5847432	99.912
C tetani	SAMEA5847432	100
C tetani	SAMEA5847432	99.875
C tetani	SAMEA5847432	100
C tetani	SAMEA5847432	100
C tetani	SAMEA5847432	99.932
C tetani	SAMEA5847432	99.96
C tetani	SAMEA5847432	100
C tetani	SAMEA5847432	99.822
C tetani	SAMEA5847432	100
C tetani	SAMEA5847432	100
C tetani	SAMEA5847432	95.714
C tetani	SAMEA5847432	100
C tetani	SAMEA5847432	99.65
C tetani	SAMEA5847432	100
Other clostridium	SAMEA5847432	82.622
C tetani	SAMEA5847432	100
C tetani	SAMEA5847432	100
C tetani	SAMEA5847432	99.904
C tetani	SAMEA5847432	99.708
C tetani	SAMEA5847432	100
C tetani	SAMEA5847432	99.857
C tetani	SAMEA5847432	100
C tetani	SAMEA5847432	99.805
C tetani	SAMEA5847432	99.801
C tetani	SAMEA5847432	99.949
C tetani	SAMEA5847432	100
C tetani	SAMEA5847432	99.847
C tetani	SAMEA5847432	100
C tetani	SAMEA5847432	99.713
C tetani	SAMEA5847432	99.379
C tetani	SAMEA5847432	92.121
C tetani	SAMEA5847432	91.803
C tetani	SAMEA5847432	100
C tetani	SAMEA5847432	100
C tetani	SAMEA5847432	100
C tetani	SAMEA5847432	100
C tetani	SAMEA5847432	99.783
C tetani	SAMEA5847432	100
C tetani	SAMEA5847432	100
C tetani	SAMEA5847432	100
C tetani	SAMEA5847432	100
C tetani	SAMEA5847432	100
C tetani	SAMEA5847432	100
C tetani	SAMEA5847432	100
C tetani	SAMEA5847432	100
C tetani	SAMEA5847432	100
C tetani	SAMEA5847432	78.618
C tetani	SAMEA5847432	100
C tetani	SAMEA5847432	99.726
C tetani	SAMEA5847432	99.904
C tetani	SAMEA5847432	100
C tetani	SAMEA5847432	100
C tetani	SAMEA5847432	99.874
C tetani	SAMEA5847432	100
C tetani	SAMEA5847432	100
C tetani	SAMEA5847432	100
C tetani	SAMEA5847432	99.817
C tetani	SAMEA5847432	100
C tetani	SAMEA5847432	99.926
C tetani	SAMEA5847432	100
C tetani	SAMEA5847432	99.946
C tetani	SAMEA5847432	100
C tetani	SAMEA5847432	99.785
C tetani	SAMEA5847432	99.922
C tetani	SAMEA5847432	100
C tetani	SAMEA5847432	100
C tetani	SAMEA5847432	100
C tetani	SAMEA5847432	100
C tetani	SAMEA5847432	99.82
C tetani	SAMEA5847432	90.646
C tetani	SAMEA5847432	100
C tetani	SAMEA5847432	99.753
C tetani	SAMEA5847432	99.903
C tetani	SAMEA5847432	98.843
C tetani	SAMEA5847432	89.922
C tetani	SAMEA5847432	100
C tetani	SAMEA5847432	94.444
C tetani	SAMEA5847432	100
C tetani	SAMEA5847432	100
C tetani	SAMEA5847432	100
C tetani	SAMEA5847432	99.751
C tetani	SAMEA5847432	100
C tetani	SAMEA5847432	99.69
C tetani	SAMEA5847432	100
C tetani	SAMEA5847432	100
C tetani	SAMEA5847432	99.18
C tetani	SAMEA5847432	100
C tetani	SAMEA5847432	80.867
C tetani	SAMEA5847432	100
C tetani	SAMEA5847432	100
C tetani	SAMEA5847432	100
C tetani	SAMEA5847432	100
C tetani	SAMEA5847432	100
C tetani	SAMEA5847432	99.893
C tetani	SAMEA5847432	100
C tetani	SAMEA5847432	96.276
C tetani	SAMEA5847432	94
C tetani	SAMEA5847432	99.673
C tetani	SAMEA5847432	100
C tetani	SAMEA5847432	100
C tetani	SAMEA5847432	100
C tetani	SAMEA5847432	99.907
C tetani	SAMEA5847432	100
C tetani	SAMEA5847432	100
C tetani	SAMEA5847432	100
C tetani	SAMEA5847432	100
C tetani	SAMEA5847432	100
C tetani	SAMEA5847432	100
C tetani	SAMEA5847432	99.892
C tetani	SAMEA5847432	92.925
C tetani	SAMEA5847432	89.328
C tetani	SAMEA5847432	100
C tetani	SAMEA5847432	99.677
C tetani	SAMEA5847432	100
C tetani	SAMEA5847432	99.943
C tetani	SAMEA5847432	100
C tetani	SAMEA5847432	99.778
C tetani	SAMEA5847432	99.891
C tetani	SAMEA5847432	99.794
C tetani	SAMEA5847432	100
C tetani	SAMEA5847432	100
C tetani	SAMEA5847432	100
C tetani	SAMEA5847432	100
C tetani	SAMEA5847432	100
C tetani	SAMEA5847432	100
C tetani	SAMEA5847432	99.224
C tetani	SAMEA5847432	100
C tetani	SAMEA5847432	100
C tetani	SAMEA5847432	99.899
C tetani	SAMEA5847432	100
C tetani	SAMEA5847432	100
C tetani	SAMEA5847432	99.85
C tetani	SAMEA5847432	99.768
C tetani	SAMEA5847432	100
C tetani	SAMEA5847432	100
C tetani	SAMEA5847432	100
C tetani	SAMEA5847432	100
C tetani	SAMEA5847432	99.84
C tetani	SAMEA5847432	94.737
C tetani	SAMEA5847432	99.872
C tetani	SAMEA5847432	100
C tetani	SAMEA5847432	99.932
C tetani	SAMEA5847432	100
C tetani	SAMEA5847432	100
C tetani	SAMEA5847432	100
C tetani	SAMEA5847432	99.826
C tetani	SAMEA5847432	100
C tetani	SAMEA5847432	99.809
C tetani	SAMEA5847432	100
C tetani	SAMEA5847432	100
C tetani	SAMEA5847432	100
C tetani	SAMEA5847432	100
C tetani	SAMEA5847432	100
C tetani	SAMEA5847432	99.869
C tetani	SAMEA5847432	100
C tetani	SAMEA5847432	100
C tetani	SAMEA5847432	100
C tetani	SAMEA5847432	100
C tetani	SAMEA5847432	99.428
C tetani	SAMEA5847432	100
C tetani	SAMEA5847432	99.675
C tetani	SAMEA5847432	100
C tetani	SAMEA5847432	100
C tetani	SAMEA5847432	85.991
C tetani	SAMEA5847432	100
C tetani	SAMEA5847432	76.72
C tetani	SAMEA5847432	100
C tetani	SAMEA5847432	100
C tetani	SAMEA5847432	100
C tetani	SAMEA5847432	100
C tetani	SAMEA5847432	100
C tetani	SAMEA5847432	100
C tetani	SAMEA5847432	99.891
C tetani	SAMEA5847432	100
C tetani	SAMEA5847432	100
C tetani	SAMEA5847432	100
C tetani	SAMEA5847432	100
C tetani	SAMEA5847432	100
C tetani	SAMEA5847432	99.814
C tetani	SAMEA5847432	99.882
C tetani	SAMEA5847432	99.926
C tetani	SAMEA5847432	100
C tetani	SAMEA5847432	100
C tetani	SAMEA5847432	100
C tetani	SAMEA5847432	100
C tetani	SAMEA5847432	99.962
C tetani	SAMEA5847432	99.782
C tetani	SAMEA5847432	100
C tetani	SAMEA5847432	100
C tetani	SAMEA5847432	100
C tetani	SAMEA5847432	100
C tetani	SAMEA5847432	100
C tetani	SAMEA5847432	100
C tetani	SAMEA5847432	100
C tetani	SAMEA5847432	100
C tetani	SAMEA5847432	98.523
C tetani	SAMEA5847432	99.787
C tetani	SAMEA5847432	99.862
C tetani	SAMEA5847432	100
C tetani	SAMEA5847432	100
C tetani	SAMEA5847432	92.157
C tetani	SAMEA5847432	91.667
C tetani	SAMEA5847432	100
C tetani	SAMEA5847432	100
C tetani	SAMEA5847432	100
C tetani	SAMEA5847432	99.533
C tetani	SAMEA5847432	100
C tetani	SAMEA5847432	100
C tetani	SAMEA5847432	100
C tetani	SAMEA5847432	100
C tetani	SAMEA5847432	100
C tetani	SAMEA5847432	100
C tetani	SAMEA5847432	100
C tetani	SAMEA5847432	100
C tetani	SAMEA5847432	100
C tetani	SAMEA5847432	100
C tetani	SAMEA5847432	100
C tetani	SAMEA5847432	100
C tetani	SAMEA5847432	99.889
C tetani	SAMEA5847432	100
C tetani	SAMEA5847432	99.625
C tetani	SAMEA5847432	100
C tetani	SAMEA5847432	100
C tetani	SAMEA5847432	99.718
C tetani	SAMEA5847432	99.754
C tetani	SAMEA5847432	100
C tetani	SAMEA5847432	99.809
C tetani	SAMEA5847432	99.866
C tetani	SAMEA5847432	98.83
C tetani	SAMEA5847432	99.932
C tetani	SAMEA5847432	99.932
C tetani	SAMEA5847432	99.932
C tetani	SAMEA5847432	100
C tetani	SAMEA5847432	99.932
C tetani	SAMEA5847432	100
C tetani	SAMEA5847432	100
C tetani	SAMEA5847432	100
C tetani	SAMEA5847432	100
C tetani	SAMEA5847432	100
C tetani	SAMEA5847432	100
C tetani	SAMEA5847432	100
C tetani	SAMEA5847432	99.847
C tetani	SAMEA5847432	100
C tetani	SAMEA5847432	100
C tetani	SAMEA5847432	100
C tetani	SAMEA5847432	100
C tetani	SAMEA5847432	100
C tetani	SAMEA5847432	99.946
C tetani	SAMEA5847432	100
C tetani	SAMEA5847432	97.276
C tetani	SAMEA5847432	99.882
C tetani	SAMEA5847432	100
C tetani	SAMEA5847432	99.707
C tetani	SAMEA5847432	100
C tetani	SAMEA5847432	100
C tetani	SAMEA5847432	100
C tetani	SAMEA5847432	100
C tetani	SAMEA5847432	99.868
C tetani	SAMEA5847432	100
C tetani	SAMEA5847432	100
C tetani	SAMEA5847432	100
C tetani	SAMEA5847432	100
C tetani	SAMEA5847432	99.963
C tetani	SAMEA5847432	99.934
C tetani	SAMEA5847432	100
C tetani	SAMEA5847432	100
C tetani	SAMEA5847432	100
C tetani	SAMEA5847432	100
C tetani	SAMEA5847432	100
C tetani	SAMEA5847432	100
C tetani	SAMEA5847432	100
C tetani	SAMEA5847432	100
C tetani	SAMEA5847432	99.903
C tetani	SAMEA5847432	99.924
C tetani	SAMEA5847432	100
C tetani	SAMEA5847432	100
C tetani	SAMEA5847432	95.312
C tetani	SAMEA5847432	95.312
C tetani	SAMEA5847432	100
C tetani	SAMEA5847432	100
C tetani	SAMEA5847432	100
C tetani	SAMEA5847432	100
C tetani	SAMEA5847432	100
C tetani	SAMEA5847432	100
C tetani	SAMEA5847432	99.858
C tetani	SAMEA5847432	99.834
C tetani	SAMEA5847432	100
C tetani	SAMEA5847432	100
C tetani	SAMEA5847432	99.613
C tetani	SAMEA5847432	100
C tetani	SAMEA5847432	100
C tetani	SAMEA5847432	100
C tetani	SAMEA5847432	100
C tetani	SAMEA5847432	99.935
C tetani	SAMEA5847432	100
C tetani	SAMEA5847432	100
C tetani	SAMEA5847432	100
C tetani	SAMEA5847432	100
C tetani	SAMEA5847432	99.807
C tetani	SAMEA5847432	100
C tetani	SAMEA5847432	100
C tetani	SAMEA5847432	100
C tetani	SAMEA5847432	100
C tetani	SAMEA5847432	100
C tetani	SAMEA5847432	100
C tetani	SAMEA5847432	100
C tetani	SAMEA5847432	100
C tetani	SAMEA5847432	100
C tetani	SAMEA5847432	100
C tetani	SAMEA5847432	100
C tetani	SAMEA5847432	100
C tetani	SAMEA5847432	99.696
C tetani	SAMEA5847432	100
C tetani	SAMEA5847432	100
C tetani	SAMEA5847432	99.727
C tetani	SAMEA5847432	100
C tetani	SAMEA5847432	99.952
C tetani	SAMEA5847432	100
C tetani	SAMEA5847432	100
C tetani	SAMEA5847432	100
C tetani	SAMEA5847432	99.57
C tetani	SAMEA5847432	100
C tetani	SAMEA5847432	100
C tetani	SAMEA5847432	99.813
C tetani	SAMEA5847432	100
C tetani	SAMEA5847432	99.902
C tetani	SAMEA5847432	99.904
C tetani	SAMEA5847432	100
C tetani	SAMEA5847432	100
C tetani	SAMEA5847432	99.695
C tetani	SAMEA5847432	99.179
C tetani	SAMEA5847432	100
C tetani	SAMEA5847432	100
C tetani	SAMEA5847432	100
C tetani	SAMEA5847432	97.196
C tetani	SAMEA5847432	99.732
C tetani	SAMEA5847432	100
C tetani	SAMEA5847432	99.88
C tetani	SAMEA5847432	100
C tetani	SAMEA5847432	100
C tetani	SAMEA5847432	100
C tetani	SAMEA5847432	100
C tetani	SAMEA5847432	100
C tetani	SAMEA5847432	100
C tetani	SAMEA5847432	100
C tetani	SAMEA5847432	100
C tetani	SAMEA5847432	100
C tetani	SAMEA5847432	100
C tetani	SAMEA5847432	99.89
C tetani	SAMEA5847432	99.676
C tetani	SAMEA5847432	100
C tetani	SAMEA5847432	99.708
C tetani	SAMEA5847432	100
C tetani	SAMEA5847432	99.587
C tetani	SAMEA5847432	99.851
C tetani	SAMEA5847432	99.688
C tetani	SAMEA5847432	99.904
C tetani	SAMEA5847432	100
C tetani	SAMEA5847432	99.226
C tetani	SAMEA5847432	100
C tetani	SAMEA5847432	99.936
C tetani	SAMEA5847432	99.92
C tetani	SAMEA5847432	100
C tetani	SAMEA5847432	99.86
C tetani	SAMEA5847432	100
C tetani	SAMEA5847432	100
C tetani	SAMEA5847432	100
C tetani	SAMEA5847432	99.736
C tetani	SAMEA5847432	100
C tetani	SAMEA5847432	100
C tetani	SAMEA5847432	100
C tetani	SAMEA5847432	100
C tetani	SAMEA5847432	100
C tetani	SAMEA5847432	99.856
C tetani	SAMEA5847432	100
C tetani	SAMEA5847432	99.903
C tetani	SAMEA5847432	99.797
C tetani	SAMEA5847432	98.177
C tetani	SAMEA5847432	99.77
C tetani	SAMEA5847432	100
C tetani	SAMEA5847432	100
C tetani	SAMEA5847432	99.859
C tetani	SAMEA5847432	100
C tetani	SAMEA5847432	100
C tetani	SAMEA5847432	99.664
C tetani	SAMEA5847432	99.827
C tetani	SAMEA5847432	100
C tetani	SAMEA5847432	98.788
C tetani	SAMEA5847432	99.9
C tetani	SAMEA5847432	100
C tetani	SAMEA5847432	99.66
C tetani	SAMEA5847432	100
C tetani	SAMEA5847432	100
C tetani	SAMEA5847432	100
C tetani	SAMEA5847432	100
C tetani	SAMEA5847432	99.903
C tetani	SAMEA5847432	99.911
C tetani	SAMEA5847432	99.938
C tetani	SAMEA5847432	99.468
C tetani	SAMEA5847432	96.082
C tetani	SAMEA5847432	85.51
C tetani	SAMEA5847432	87.622
C tetani	SAMEA5847432	86.111
C tetani	SAMEA5847432	99.701
C tetani	SAMEA5847432	100
C tetani	SAMEA5847432	100
C tetani	SAMEA5847432	99.92
C tetani	SAMEA5847432	100
C tetani	SAMEA5847432	99.767
C tetani	SAMEA5847432	97.183
C tetani	SAMEA5847432	100
C tetani	SAMEA5847432	100
C tetani	SAMEA5847432	99.829
C tetani	SAMEA5847432	100
C tetani	SAMEA5847432	100
C tetani	SAMEA5847432	100
C tetani	SAMEA5847432	100
C tetani	SAMEA5847432	99.91
C tetani	SAMEA5847432	100
C tetani	SAMEA5847432	100
C tetani	SAMEA5847432	100
C tetani	SAMEA5847432	100
C tetani	SAMEA5847432	100
C tetani	SAMEA5847432	100
C tetani	SAMEA5847432	100
C tetani	SAMEA5847432	100
C tetani	SAMEA5847432	99.9
C tetani	SAMEA5847432	100
C tetani	SAMEA5847432	99.822
C tetani	SAMEA5847432	99.851
C tetani	SAMEA5847432	100
C tetani	SAMEA5847432	99.819
C tetani	SAMEA5847432	96.667
C tetani	SAMEA5847432	99.511
C tetani	SAMEA5847432	100
C tetani	SAMEA5847432	100
C tetani	SAMEA5847432	99.931
C tetani	SAMEA5847432	100
C tetani	SAMEA5847432	94.118
C tetani	SAMEA5847432	90.323
C tetani	SAMEA5847432	100
C tetani	SAMEA5847432	99.634
C tetani	SAMEA5847432	100
C tetani	SAMEA5847432	99.91
C tetani	SAMEA5847432	100
C tetani	SAMEA5847432	100
C tetani	SAMEA5847432	100
C tetani	SAMEA5847432	100
C tetani	SAMEA5847432	99.765
C tetani	SAMEA5847432	100
C tetani	SAMEA5847432	99.729
C tetani	SAMEA5847432	100
C tetani	SAMEA5847432	100
C tetani	SAMEA5847432	100
C tetani	SAMEA5847432	100
C tetani	SAMEA5847432	100
C tetani	SAMEA5847432	100
C tetani	SAMEA5847432	100
C tetani	SAMEA5847432	88.814
C tetani	SAMEA5847432	100
C tetani	SAMEA5847432	100
C tetani	SAMEA5847432	99.794
C tetani	SAMEA5847432	99.904
C tetani	SAMEA5847432	100
C tetani	SAMEA5847432	100
C tetani	SAMEA5847432	100
C tetani	SAMEA5847432	100
C tetani	SAMEA5847432	100
C tetani	SAMEA5847432	100
C tetani	SAMEA5847432	100
C tetani	SAMEA5847432	100
C tetani	SAMEA5847432	100
C tetani	SAMEA5847432	99.802
C tetani	SAMEA5847432	94.915
C tetani	SAMEA5847432	100
C tetani	SAMEA5847432	100
C tetani	SAMEA5847432	100
C tetani	SAMEA5847432	100
C tetani	SAMEA5847432	99.909
C tetani	SAMEA5847432	100
C tetani	SAMEA5847432	99.906
C tetani	SAMEA5847432	100
C tetani	SAMEA5847432	99.921
C tetani	SAMEA5847432	100
C tetani	SAMEA5847432	99.237
C tetani	SAMEA5847432	100
C tetani	SAMEA5847432	100
C tetani	SAMEA5847432	100
C tetani	SAMEA5847432	99.925
C tetani	SAMEA5847432	100
C tetani	SAMEA5847432	99.794
C tetani	SAMEA5847432	100
C tetani	SAMEA5847432	100
C tetani	SAMEA5847432	100
C tetani	SAMEA5847432	100
C tetani	SAMEA5847432	100
C tetani	SAMEA5847432	99.832
C tetani	SAMEA5847432	99.894
C tetani	SAMEA5847432	100
C tetani	SAMEA5847432	99.921
C tetani	SAMEA5847432	100
C tetani	SAMEA5847432	100
C tetani	SAMEA5847432	99.909
C tetani	SAMEA5847432	99.754
C tetani	SAMEA5847432	99.547
C tetani	SAMEA5847432	99.697
C tetani	SAMEA5847432	100
C tetani	SAMEA5847432	99.756
C tetani	SAMEA5847432	100
C tetani	SAMEA5847432	100
C tetani	SAMEA5847432	99.921
C tetani	SAMEA5847432	91.497
C tetani	SAMEA5847432	100
C tetani	SAMEA5847432	100
C tetani	SAMEA5847432	100
C tetani	SAMEA5847432	99.732
C tetani	SAMEA5847432	100
C tetani	SAMEA5847432	90.722
C tetani	SAMEA5847432	100
C tetani	SAMEA5847432	100
C tetani	SAMEA5847432	100
C tetani	SAMEA5847432	100
C tetani	SAMEA5847432	100
C tetani	SAMEA5847432	100
C tetani	SAMEA5847432	100
C tetani	SAMEA5847432	100
C tetani	SAMEA5847432	100
C tetani	SAMEA5847432	100
C tetani	SAMEA5847432	100
C tetani	SAMEA5847432	99.752
C tetani	SAMEA5847432	100
C tetani	SAMEA5847432	99.861
C tetani	SAMEA5847432	99.959
C tetani	SAMEA5847432	100
C tetani	SAMEA5847432	100
C tetani	SAMEA5847432	99.887
C tetani	SAMEA5847432	99.784
C tetani	SAMEA5847432	99.944
C tetani	SAMEA5847432	100
C tetani	SAMEA5847432	100
C tetani	SAMEA5847432	100
C tetani	SAMEA5847432	100
C tetani	SAMEA5847432	100
C tetani	SAMEA5847432	100
C tetani	SAMEA5847432	99.891
C tetani	SAMEA5847432	100
C tetani	SAMEA5847432	100
C tetani	SAMEA5847432	100
C tetani	SAMEA5847432	99.882
C tetani	SAMEA5847432	100
C tetani	SAMEA5847432	100
C tetani	SAMEA5847432	99.765
C tetani	SAMEA5847432	99.206
C tetani	SAMEA5847432	100
C tetani	SAMEA5847432	100
C tetani	SAMEA5847432	100
C tetani	SAMEA5847432	99.892
C tetani	SAMEA5847432	100
C tetani	SAMEA5847432	100
C tetani	SAMEA5847432	100
C tetani	SAMEA5847432	97.878
C tetani	SAMEA5847432	95.642
C tetani	SAMEA5847432	100
C tetani	SAMEA5847432	99.887
C tetani	SAMEA5847432	100
C tetani	SAMEA5847432	100
C tetani	SAMEA5847432	100
C tetani	SAMEA5847432	99.143
C tetani	SAMEA5847432	99.966
C tetani	SAMEA5847432	100
C tetani	SAMEA5847432	99.722
C tetani	SAMEA5847432	100
C tetani	SAMEA5847432	100
C tetani	SAMEA5847432	100
C tetani	SAMEA5847432	100
C tetani	SAMEA5847432	100
C tetani	SAMEA5847432	99.596
C tetani	SAMEA5847432	100
C tetani	SAMEA5847432	100
C tetani	SAMEA5847432	100
C tetani	SAMEA5847432	99.824
C tetani	SAMEA5847432	100
C tetani	SAMEA5847432	100
C tetani	SAMEA5847432	100
C tetani	SAMEA5847432	100
C tetani	SAMEA5847432	100
C tetani	SAMEA5847432	100
C tetani	SAMEA5847432	100
C tetani	SAMEA5847432	99.71
C tetani	SAMEA5847432	99.396
C tetani	SAMEA5847432	100
C tetani	SAMEA5847432	100
C tetani	SAMEA5847432	100
C tetani	SAMEA5847432	100
C tetani	SAMEA5847432	99.896
C tetani	SAMEA5847432	95.855
C tetani	SAMEA5847432	100
C tetani	SAMEA5847432	100
C tetani	SAMEA5847432	94.483
C tetani	SAMEA5847432	100
C tetani	SAMEA5847432	100
C tetani	SAMEA5847432	100
C tetani	SAMEA5847432	100
C tetani	SAMEA5847432	100
C tetani	SAMEA5847432	100
C tetani	SAMEA5847432	100
C tetani	SAMEA5847432	100
C tetani	SAMEA5847432	100
C tetani	SAMEA5847432	99.784
C tetani	SAMEA5847432	77.322
C tetani	SAMEA5847432	100
C tetani	SAMEA5847432	100
C tetani	SAMEA5847432	100
C tetani	SAMEA5847432	100
C tetani	SAMEA5847432	100
C tetani	SAMEA5847432	100
C tetani	SAMEA5847432	84.322
C tetani	SAMEA5847432	100
C tetani	SAMEA5847432	99.843
C tetani	SAMEA5847432	100
C tetani	SAMEA5847432	100
C tetani	SAMEA5847432	100
C tetani	SAMEA5847432	99.726
C tetani	SAMEA5847432	100
C tetani	SAMEA5847432	87.437
C tetani	SAMEA5847432	100
C tetani	SAMEA5847432	99.891
C tetani	SAMEA5847432	100
C tetani	SAMEA5847432	100
C tetani	SAMEA5847432	99.775
C tetani	SAMEA5847432	100
C tetani	SAMEA5847432	100
C tetani	SAMEA5847432	100
C tetani	SAMEA5847432	100
C tetani	SAMEA5847432	100
C tetani	SAMEA5847432	92.49
C tetani	SAMEA5847432	100
C tetani	SAMEA5847432	85.393
C tetani	SAMEA5847432	100
C tetani	SAMEA5847432	100
C tetani	SAMEA5847432	100
C tetani	SAMEA5847432	100
C tetani	SAMEA5847432	99.784
C tetani	SAMEA5847432	100
C tetani	SAMEA5847432	99.877
C tetani	SAMEA5847432	100
C tetani	SAMEA5847432	99.855
C tetani	SAMEA5847432	100
C tetani	SAMEA5847432	100
C tetani	SAMEA5847432	100
C tetani	SAMEA5847432	100
C tetani	SAMEA5847432	99.303
C tetani	SAMEA5847432	98.201
C tetani	SAMEA5847432	100
C tetani	SAMEA5847432	95.297
C tetani	SAMEA5847432	100
C tetani	SAMEA5847432	100
C tetani	SAMEA5847432	99.761
C tetani	SAMEA5847432	99.866
C tetani	SAMEA5847432	100
C tetani	SAMEA5847432	99.12
C tetani	SAMEA5847432	98.671
C tetani	SAMEA5847432	93.648
C tetani	SAMEA5847432	100
C tetani	SAMEA5847432	99.859
C tetani	SAMEA5847432	100
C tetani	SAMEA5847432	100
C tetani	SAMEA5847432	100
C tetani	SAMEA5847432	99.939
C tetani	SAMEA5847432	100
C tetani	SAMEA5847432	98.393
C tetani	SAMEA5847432	100
C tetani	SAMEA5847432	99.143
C tetani	SAMEA5847432	100
C tetani	SAMEA5847432	99.794
C tetani	SAMEA5847432	100
C tetani	SAMEA5847432	100
C tetani	SAMEA5847432	100
C tetani	SAMEA5847432	100
C tetani	SAMEA5847432	70.455
C tetani	SAMEA5847432	100
C tetani	SAMEA5847432	99.86
C tetani	SAMEA5847432	100
C tetani	SAMEA5847432	99.867
C tetani	SAMEA5847432	100
C tetani	SAMEA5847432	99.802
C tetani	SAMEA5847432	96.522
C tetani	SAMEA5847432	100
C tetani	SAMEA5847432	100
C tetani	SAMEA5847432	100
C tetani	SAMEA5847432	100
C tetani	SAMEA5847432	100
C tetani	SAMEA5847432	100
C tetani	SAMEA5847432	100
C tetani	SAMEA5847432	100
C tetani	SAMEA5847432	100
C tetani	SAMEA5847432	100
C tetani	SAMEA5847432	100
C tetani	SAMEA5847432	100
C tetani	SAMEA5847432	98.082
C tetani	SAMEA5847432	100
C tetani	SAMEA5847432	100
C tetani	SAMEA5847432	100
C tetani	SAMEA5847432	99.856
C tetani	SAMEA5847432	100
C tetani	SAMEA5847432	100
C tetani	SAMEA5847432	100
C tetani	SAMEA5847432	100
C tetani	SAMEA5847432	100
C tetani	SAMEA5847432	100
C tetani	SAMEA5847432	99.881
C tetani	SAMEA5847432	100
C tetani	SAMEA5847432	100
C tetani	SAMEA5847432	100
C tetani	SAMEA5847432	99.915
C tetani	SAMEA5847432	100
C tetani	SAMEA5847432	100
C tetani	SAMEA5847432	100
C tetani	SAMEA5847432	99.749
C tetani	SAMEA5847432	100
C tetani	SAMEA5847432	100
C tetani	SAMEA5847432	100
C tetani	SAMEA5847432	100
C tetani	SAMEA5847432	100
C tetani	SAMEA5847432	100
C tetani	SAMEA5847432	100
C tetani	SAMEA5847432	100
C tetani	SAMEA5847432	99.134
C tetani	SAMEA5847432	100
C tetani	SAMEA5847432	100
C tetani	SAMEA5847432	100
C tetani	SAMEA5847432	72.468
C tetani	SAMEA5847432	100
C tetani	SAMEA5847432	100
C tetani	SAMEA5847432	100
C tetani	SAMEA5847432	100
C tetani	SAMEA5847432	100
C tetani	SAMEA5847432	100
C tetani	SAMEA5847432	100
C tetani	SAMEA5847432	99.879
C tetani	SAMEA5847432	100
C tetani	SAMEA5847432	100
C tetani	SAMEA5847432	100
C tetani	SAMEA5847432	100
C tetani	SAMEA5847432	100
C tetani	SAMEA5847432	100
C tetani	SAMEA5847432	100
C tetani	SAMEA5847432	99.85
C tetani	SAMEA5847432	100
C tetani	SAMEA5847432	99.767
C tetani	SAMEA5847432	100
C tetani	SAMEA5847432	100
C tetani	SAMEA5847432	99.835
C tetani	SAMEA5847432	100
C tetani	SAMEA5847432	100
C tetani	SAMEA5847432	99.828
C tetani	SAMEA5847432	100
C tetani	SAMEA5847432	100
C tetani	SAMEA5847432	100
C tetani	SAMEA5847432	100
C tetani	SAMEA5847432	100
C tetani	SAMEA5847432	99.752
C tetani	SAMEA5847432	100
C tetani	SAMEA5847432	99.844
C tetani	SAMEA5847432	100
C tetani	SAMEA5847432	100
C tetani	SAMEA5847432	100
C tetani	SAMEA5847432	100
C tetani	SAMEA5847432	100
C tetani	SAMEA5847432	99.735
C tetani	SAMEA5847432	99.83
C tetani	SAMEA5847432	100
C tetani	SAMEA5847432	100
C tetani	SAMEA5847432	100
C tetani	SAMEA5847432	100
C tetani	SAMEA5847432	100
C tetani	SAMEA5847432	99.836
C tetani	SAMEA5847432	100
C tetani	SAMEA5847432	100
C tetani	SAMEA5847432	100
C tetani	SAMEA5847432	99.738
C tetani	SAMEA5847432	100
C tetani	SAMEA5847432	100
C tetani	SAMEA5847432	100
C tetani	SAMEA5847432	100
C tetani	SAMEA5847432	100
C tetani	SAMEA5847432	100
C tetani	SAMEA5847432	99.919
C tetani	SAMEA5847432	99.883
C tetani	SAMEA5847432	99.706
C tetani	SAMEA5847432	100
C tetani	SAMEA5847432	100
C tetani	SAMEA5847432	100
C tetani	SAMEA5847432	99.886
C tetani	SAMEA5847432	81.777
C tetani	SAMEA5847432	99.837
C tetani	SAMEA5847432	100
C tetani	SAMEA5847432	100
C tetani	SAMEA5847432	100
C tetani	SAMEA5847432	100
C tetani	SAMEA5847432	100
C tetani	SAMEA5847432	100
C tetani	SAMEA5847432	100
C tetani	SAMEA5847432	100
C tetani	SAMEA5847432	99.761
C tetani	SAMEA5847432	100
C tetani	SAMEA5847432	99.922
C tetani	SAMEA5847432	100
C tetani	SAMEA5847432	100
C tetani	SAMEA5847432	100
C tetani	SAMEA5847432	100
C tetani	SAMEA5847432	100
C tetani	SAMEA5847432	100
C tetani	SAMEA5847432	100
C tetani	SAMEA5847432	100
C tetani	SAMEA5847432	100
C tetani	SAMEA5847432	100
C tetani	SAMEA5847432	99.66
C tetani	SAMEA5847432	100
C tetani	SAMEA5847432	100
C tetani	SAMEA5847432	100
C tetani	SAMEA5847432	72.539
C tetani	SAMEA5847432	100
C tetani	SAMEA5847432	100
C tetani	SAMEA5847432	100
C tetani	SAMEA5847432	100
C tetani	SAMEA5847432	100
C tetani	SAMEA5847432	100
C tetani	SAMEA5847432	100
C tetani	SAMEA5847432	90.667
C tetani	SAMEA5847432	100
C tetani	SAMEA5847432	99.72
C tetani	SAMEA5847432	100
C tetani	SAMEA5847432	99.579
C tetani	SAMEA5847432	100
C tetani	SAMEA5847432	99.75
C tetani	SAMEA5847432	100
C tetani	SAMEA5847432	100
C tetani	SAMEA5847432	100
C tetani	SAMEA5847432	100
C tetani	SAMEA5847432	100
C tetani	SAMEA5847432	91.265
C tetani	SAMEA5847432	99.894
C tetani	SAMEA5847432	100
C tetani	SAMEA5847432	100
C tetani	SAMEA5847432	100
C tetani	SAMEA5847432	100
C tetani	SAMEA5847432	100
C tetani	SAMEA5847432	99.85
C tetani	SAMEA5847432	100
C tetani	SAMEA5847432	100
C tetani	SAMEA5847432	100
C tetani	SAMEA5847432	100
C tetani	SAMEA5847432	99.831
C tetani	SAMEA5847432	92.271
C tetani	SAMEA5847432	97.183
C tetani	SAMEA5847432	99.884
C tetani	SAMEA5847432	100
C tetani	SAMEA5847432	100
C tetani	SAMEA5847432	100
C tetani	SAMEA5847432	75.09
C tetani	SAMEA5847432	99.675
C tetani	SAMEA5847432	97.778
C tetani	SAMEA5847432	99.746
C tetani	SAMEA5847432	100
C tetani	SAMEA5847432	100
C tetani	SAMEA5847432	99.879
C tetani	SAMEA5847432	100
C tetani	SAMEA5847432	100
C tetani	SAMEA5847432	99.908
C tetani	SAMEA5847432	97.785
C tetani	SAMEA5847432	100
C tetani	SAMEA5847432	100
C tetani	SAMEA5847432	99.74
C tetani	SAMEA5847432	100
C tetani	SAMEA5847432	99.34
C tetani	SAMEA5847432	100
C tetani	SAMEA5847432	99.733
C tetani	SAMEA5847432	95.853
C tetani	SAMEA5847432	96.898
C tetani	SAMEA5847432	100
C tetani	SAMEA5847432	100
C tetani	SAMEA5847432	100
C tetani	SAMEA5847432	100
C tetani	SAMEA5847432	100
C tetani	SAMEA5847432	99.858
C tetani	SAMEA5847432	99.886
C tetani	SAMEA5847432	85.641
C tetani	SAMEA5847432	99.864
C tetani	SAMEA5847432	100
C tetani	SAMEA5847432	100
C tetani	SAMEA5847432	100
C tetani	SAMEA5847432	99.782
C tetani	SAMEA5847432	100
C tetani	SAMEA5847432	100
C tetani	SAMEA5847432	100
C tetani	SAMEA5847432	100
C tetani	SAMEA5847432	100
C tetani	SAMEA5847432	100
C tetani	SAMEA5847432	100
C tetani	SAMEA5847432	99.827
C tetani	SAMEA5847432	96.864
C tetani	SAMEA5847432	100
C tetani	SAMEA5847432	99.873
C tetani	SAMEA5847432	100
C tetani	SAMEA5847432	100
C tetani	SAMEA5847432	100
C tetani	SAMEA5847432	100
C tetani	SAMEA5847432	100
C tetani	SAMEA5847432	100
C tetani	SAMEA5847432	100
C tetani	SAMEA5847432	100
C tetani	SAMEA5847432	100
C tetani	SAMEA5847432	100
C tetani	SAMEA5847432	100
C tetani	SAMEA5847432	99.723
C tetani	SAMEA5847432	100
C tetani	SAMEA5847432	99.523
C tetani	SAMEA5847432	100
C tetani	SAMEA5847432	100
C tetani	SAMEA5847432	100
C tetani	SAMEA5847432	100
C tetani	SAMEA5847432	100
C tetani	SAMEA5847432	100
C tetani	SAMEA5847432	100
C tetani	SAMEA5847432	100
C tetani	SAMEA5847432	100
C tetani	SAMEA5847432	100
C tetani	SAMEA5847432	100
C tetani	SAMEA5847432	100
C tetani	SAMEA5847432	100
C tetani	SAMEA5847432	100
C tetani	SAMEA5847432	99.912
C tetani	SAMEA5847432	100
C tetani	SAMEA5847432	99.709
C tetani	SAMEA5847432	100
C tetani	SAMEA5847432	99.77
C tetani	SAMEA5847432	82.38
C tetani	SAMEA5847432	99.857
C tetani	SAMEA5847432	100
C tetani	SAMEA5847432	100
C tetani	SAMEA5847432	100
C tetani	SAMEA5847432	99.367
C tetani	SAMEA5847432	100
C tetani	SAMEA5847432	100
C tetani	SAMEA5847432	100
C tetani	SAMEA5847432	99.922
C tetani	SAMEA5847432	100
C tetani	SAMEA5847432	100
C tetani	SAMEA5847432	100
C tetani	SAMEA5847432	100
C tetani	SAMEA5847432	99.876
C tetani	SAMEA5847432	99.834
C tetani	SAMEA5847432	99.927
C tetani	SAMEA5847432	99.805
C tetani	SAMEA5847432	100
C tetani	SAMEA5847432	98.514
C tetani	SAMEA5847432	99.369
C tetani	SAMEA5847432	100
C tetani	SAMEA5847432	100
C tetani	SAMEA5847432	100
C tetani	SAMEA5847432	100
C tetani	SAMEA5847432	100
C tetani	SAMEA5847432	100
C tetani	SAMEA5847432	100
C tetani	SAMEA5847432	100
C tetani	SAMEA5847432	99.769
C tetani	SAMEA5847432	99.625
C tetani	SAMEA5847432	100
C tetani	SAMEA5847432	100
C tetani	SAMEA5847432	100
C tetani	SAMEA5847432	100
C tetani	SAMEA5847432	100
C tetani	SAMEA5847432	99.746
C tetani	SAMEA5847432	100
C tetani	SAMEA5847432	100
C tetani	SAMEA5847432	100
C tetani	SAMEA5847432	100
C tetani	SAMEA5847432	100
C tetani	SAMEA5847432	99.614
C tetani	SAMEA5847432	99.796
C tetani	SAMEA5847432	99.899
C tetani	SAMEA5847432	100
C tetani	SAMEA5847432	95.685
C tetani	SAMEA5847432	88.987
C tetani	SAMEA5847432	89.744
C tetani	SAMEA5847432	99.922
C tetani	SAMEA5847432	100
C tetani	SAMEA5847432	83.415
C tetani	SAMEA5847432	100
C tetani	SAMEA5847432	97.976
C tetani	SAMEA5847432	100
C tetani	SAMEA5847432	100
C tetani	SAMEA5847432	100
C tetani	SAMEA5847432	100
C tetani	SAMEA5847432	98.972
C tetani	SAMEA5847432	99.932
C tetani	SAMEA5847432	100
C tetani	SAMEA5847432	99.826
C tetani	SAMEA5847432	89.831
C tetani	SAMEA5847432	89.496
C tetani	SAMEA5847432	85.597
C tetani	SAMEA5847432	99.287
C tetani	SAMEA5847432	100
C tetani	SAMEA5847432	85.34
C tetani	SAMEA5847432	100
C tetani	SAMEA5847432	100
C tetani	SAMEA5847432	100
C tetani	SAMEA5847432	92.982
C tetani	SAMEA5847432	89.286
C tetani	SAMEA5847432	100
C tetani	SAMEA5847432	100
C tetani	SAMEA5847432	100
C tetani	SAMEA5847432	99.478
C tetani	SAMEA5847432	97.619
C tetani	SAMEA5847432	100
C tetani	SAMEA5847432	100
C tetani	SAMEA5847432	100
C tetani	SAMEA5847432	100
C tetani	SAMEA5847432	100
C tetani	SAMEA5847432	99.817
C tetani	SAMEA5847432	100
C tetani	SAMEA5847432	99.957
C tetani	SAMEA5847432	82.544
C tetani	SAMEA5847432	99.947
C tetani	SAMEA5847432	100
C tetani	SAMEA5847432	99.957
C tetani	SAMEA5847432	100
C tetani	SAMEA5847432	100
C tetani	SAMEA5847432	100
C tetani	SAMEA5847432	100
C tetani	SAMEA5847432	99.878
C tetani	SAMEA5847432	100
C tetani	SAMEA5847432	100
C tetani	SAMEA5847432	100
C tetani	SAMEA5847432	100
C tetani	SAMEA5847432	100
C tetani	SAMEA5847432	99.57
C tetani	SAMEA5847432	99.674
C tetani	SAMEA5847432	100
C tetani	SAMEA5847432	100
C tetani	SAMEA5847432	99.747
C tetani	SAMEA5847432	99.742
C tetani	SAMEA5847432	100
C tetani	SAMEA5847432	99.713
C tetani	SAMEA5847432	100
C tetani	SAMEA5847432	100
C tetani	SAMEA5847432	99.778
C tetani	SAMEA5847432	77.101
C tetani	SAMEA5847432	99.935
C tetani	SAMEA5847432	99.804
C tetani	SAMEA5847432	100
C tetani	SAMEA5847432	100
C tetani	SAMEA5847432	99.855
C tetani	SAMEA5847432	100
C tetani	SAMEA5847432	76.209
C tetani	SAMEA5847432	100
C tetani	SAMEA5847432	100
C tetani	SAMEA5847432	99.792
C tetani	SAMEA5847432	100
C tetani	SAMEA5847432	98.603
C tetani	SAMEA5847432	100
C tetani	SAMEA5847432	99.327
C tetani	SAMEA5847432	99.779
C tetani	SAMEA5847432	100
C tetani	SAMEA5847432	99.73
C tetani	SAMEA5847432	99.028
C tetani	SAMEA5847432	100
C tetani	SAMEA5847432	99.832
C tetani	SAMEA5847432	100
C tetani	SAMEA5847432	99.645
C tetani	SAMEA5847432	100
C tetani	SAMEA5847432	99.526
C tetani	SAMEA5847432	100
C tetani	SAMEA5847432	100
C tetani	SAMEA5847432	99.818
C tetani	SAMEA5847432	99.917
C tetani	SAMEA5847432	99.855
C tetani	SAMEA5847432	99.681
C tetani	SAMEA5847432	100
C tetani	SAMEA5847432	100
C tetani	SAMEA5847432	100
C tetani	SAMEA5847432	99.846
C tetani	SAMEA5847432	100
C tetani	SAMEA5847432	100
Other clostridium	SAMEA5847432	89.173
C tetani	SAMEA5847432	99.814
C tetani	SAMEA5847432	99.81
C tetani	SAMEA5847432	100
C tetani	SAMEA5847432	99.85
C tetani	SAMEA5847432	97.881
C tetani	SAMEA5847432	71.698
C tetani	SAMEA5847432	100
C tetani	SAMEA5847432	99.697
[truncated: 60,341 more rows]

## Sheet: Figure 1b (bottom)
Figure 1b	Bottom plot
acBin name	Completeness	Contamination	Strain heterogeneity
Sanganji-A1-Tooth	67.75	4.5	20
Sanganji-A2-Tooth	75.69	9.71	48.48
Deir-Rifeh-KNIII-Tooth	0	0	0
Deir-Rifeh-KNII-Tooth	0	0	0
Augsburg-Tooth	53.92	4.11	8.33
Tenerife-011-Tooth	4.07	0.02	0
Tenerife-004-Tooth	96.89	4.16	70
GranCanaria-005-Tooth	57.39	8.64	20.83
GranCanaria-008-Tooth	74.12	0.47	0
Tenerife-012-Tooth	9.55	0	0
Tenerife-013-Tooth	92.22	6.71	45.45
Tepos_35-Tooth	0	0	0
Cueva_de_los_Lagos-Tooth	37.37	0.31	0
Yámana-Tooth	45.11	0.62	0
Vác-Mummy-Tissue	36.83	1.24	66.67
Chinchorro-Mummy-Bone	63.06	10.99	36
Pericues-BC28-Bone	0	0	0
Marseille-Tooth	46.81	4.04	11.11
Barcelona-3031-Tooth	0	0	0
SLC-France-Tooth	41.25	6.77	42.86
Karolva-Tooth	50.8	4.16	44.44
Abusir1655-Tooth	89.57	5.25	47.62
Abusir1595-Tooth	81.68	7.83	22.22
Abusir1668-Tooth	89.11	6.02	28.57
Abusir1671-Tooth	96.66	4.21	36.36
Abusir1607-Tooth	6.58	0	0
Dacaozi-Tooth	63.88	4.99	15.38
Riga_Cemetery-Tooth	37.68	0	0
Chincha-UC12-12-Tooth	94.69	9.53	36.11
Chincha-UC12-24-Tooth	78.96	7.8	59.09
Chincha-UC8-8168-Tooth	75.66	9.17	19.23
Chiribaya_Alta-Bone	2.79	0	0
El_Yaral-Bone	55.91	5.25	15.38
Peru-NA40-Bone	5.15	0	0
Peru-NA42-Bone	26.87	0.76	0
Pueblo_Bonito-Tooth	19.12	0.75	33.33
Gniezno-Tooth	49.86	2.35	50
Punta_Candelero-Tooth	20.29	0.64	0

## Sheet: Figure 1c
Figure 1c
BioSample ID	Category	UDG treatment	mapDamageLevel (acBins)
SAMD00041000	acBin	N	0.0451467
SAMD00041001	acBin	N	0.035455
SAMEA103957995	acBin	N	0.0485232
SAMEA103971604	acBin	N	0.0448775
SAMEA104233049	acBin	P	0.17918
SAMEA104281219	acBin	N	0.0810988
SAMEA104281220	acBin	N	0.0266133
SAMEA104281221	acBin	N	0.0842932
SAMEA104281224	acBin	N	0.0393369
SAMEA104281225	acBin	N	0.109215
SAMEA104281226	acBin	N	0.0559286
SAMEA104402285	acBin	Y	0.00534759
SAMEA104441581	acBin	N	0.110469
SAMEA104548853	acBin	N	0.0675077
SAMEA2810266	acBin	N	0.00169656
SAMEA3486783	acBin	N	0.0601281
SAMEA3486793	acBin	N	0.16808
SAMEA3713711	acBin	Y	0.00470726
SAMEA3937653	acBin	Y	0.0289855
SAMEA5054093	acBin	N	0.176542
SAMEA5764555	acBin	N	0.0659343
SAMEA5847426	acBin	N	0.0263588
SAMEA5847432	acBin	N	0.0218694
SAMEA5847472	acBin	N	0.0555252
SAMEA5847473	acBin	N	0.0515795
SAMEA5847501	acBin	N	0.0414673
SAMEA6490841	acBin	N	0.071048
SAMEA6502100	acBin	P	0.0572537
SAMEA6661722	acBin	P	0.0174404
SAMEA6661724	acBin	P	0.0302636
SAMEA6661726	acBin	P	0.0171914
SAMN02727818	acBin	Y	0.0229961
SAMN02727821	acBin	Y	0.0215924
SAMN02799089	acBin	N	0.0193165
SAMN02799091	acBin	N	0.0206429
SAMN05991104	acBin	Y	0.00685572
SAMN06046901	acBin	N	0.147415
SAMN12394113	acBin	N	0.146889
SAMN14856619	Modern		0.00100987
SAMN14856617	Modern		0.00092963
SAMN14856616	Modern		0.00088847
SAMN13919539	Modern		0.000852357
SAMN14856618	Modern		0.000835633
SAMN13919532	Modern		0.000554944
SAMD00011917	Modern		0.000439961
SAMN02745112	Modern		0.000295441
SAMN13919545	Modern		0.000240922
SAMN13919544	Modern		0.000184425
SAMN13919533	Modern		0.000175871
SAMN13919538	Modern		0.00016406
SAMN13919537	Modern		0.000158901
SAMEA100780168	Modern		0.000158636
SAMN13919536	Modern		0.00015599
SAMN13919540	Modern		0.000148817
SAMN13919541	Modern		0.000143209
SAMN13919534	Modern		0.000141569
SAMN13919543	Modern		0.000137565
SAMN13919535	Modern		0.000110448
SAMN13919542	Modern		0.000105985

## Sheet: Figure 1d
Figure 1d
acBin DNA		5 prime C->T																										3 prime G->A
Biosample/Position	SampleName	1	2	3	4	5	6	7	8	9	10	11	12	13	14	15	16	17	18	19	20	21	22	23	24	25		1	2	3	4	5	6	7	8	9	10	11	12	13	14	15	16	17	18	19	20	21	22
SAMEA104233049	Augsburg-Tooth	0.17918	0.004491	0.002803	0.002685	0.00262	0.002177	0.002445	0.002374	0.002123	0.002109	0.002068	0.001848	0.002201	0.002152	0.001795	0.00191	0.002142	0.00175	0.00226	0.001972	0.001866	0.002125	0.002293	0.001803	0.002149		0.179913	0.021697	0.004246	0.003449	0.003299	0.002641	0.002952	0.002713	0.002473	0.0025	0.002464	0.002019	0.002346	0.002304	0.001969	0.002287	0.002177	0.002064	0.002099	0.002235	0.002121	0.002202
SAMEA5054093	SLC-France-Tooth	0.176542	0.107825	0.089417	0.077359	0.066417	0.057473	0.048009	0.044725	0.039928	0.034553	0.034638	0.031079	0.028694	0.029135	0.029299	0.0267	0.028574	0.02316	0.023425	0.025294	0.026154	0.023302	0.022874	0.018852	0.019816		0.173668	0.125098	0.086843	0.078027	0.071195	0.061596	0.04686	0.045881	0.039461	0.038439	0.032805	0.034958	0.031669	0.031502	0.02639	0.026533	0.026051	0.025856	0.021607	0.024192	0.023208	0.021251
SAMEA3486793	Pericues-BC28-Bone	0.16808	0.085375	0.044798	0.026433	0.019891	0.011115	0.009054	0.008729	0.006904	0.003693	0.005192	0.003151	0.001931	0.002079	0.001052	0.001934	0.002785	0.001317	0.002108	0.000344	0.002019	0.000943	0.002392	0.000689	0.000581		0.11683	0.054885	0.040302	0.013088	0.012373	0.009865	0.007558	0.006419	0.003973	0.00267	0.002327	0.004568	0.002005	0.002326	0.001377	0.001275	0.001322	0.003299	0.004064	0.00223	0.00133	0.001553
SAMN06046901	Gniezno-Tooth	0.147415	0.067331	0.050779	0.039886	0.035792	0.033809	0.026413	0.023558	0.021583	0.019091	0.020627	0.019584	0.019044	0.017214	0.0172	0.019029	0.017855	0.018152	0.01744	0.016359	0.017978	0.015826	0.015934	0.016301	0.016606		0.098459	0.070787	0.041982	0.034171	0.030563	0.027731	0.024725	0.020992	0.021217	0.0192	0.019459	0.018587	0.017549	0.017925	0.01917	0.017889	0.017311	0.017589	0.018559	0.015538	0.017479	0.016615
SAMN12394113	Punta_Candelero-Tooth	0.146889	0.107143	0.062199	0.052136	0.050207	0.045474	0.041494	0.032704	0.025862	0.031192	0.022379	0.022843	0.017537	0.020568	0.027519	0.018195	0.016526	0.016708	0.016141	0.014789	0.013746	0.012377	0.013109	0.015926	0.013034		0.165693	0.123246	0.071232	0.055649	0.049685	0.038766	0.035727	0.029851	0.033179	0.026142	0.021072	0.02545	0.023675	0.021606	0.021178	0.020936	0.014012	0.017033	0.016611	0.018215	0.01425	0.015743
human mitocondrial DNA		5 prime C->T																										3 prime G->A
Biosample/Position	SampleName	1	2	3	4	5	6	7	8	9	10	11	12	13	14	15	16	17	18	19	20	21	22	23	24	25		1	2	3	4	5	6	7	8	9	10	11	12	13	14	15	16	17	18	19	20	21	22
SAMEA104233049	Augsburg-Tooth	0.143448	0.003241	0.002556	0.001778	0.00212	0.001544	0.001582	0.001306	0.002279	0.001379	0.001469	0.001892	0.001609	0.001743	0.001697	0.001886	0.001201	0.001938	0.001373	0.001209	0.002405	0.002562	0.001975	0.00158	0.001348		0.145379	0.015852	0.004272	0.002531	0.002607	0.00182	0.002141	0.002071	0.002277	0.002018	0.001859	0.002245	0.001603	0.002014	0.002399	0.001526	0.001949	0.0022	0.00176	0.00162	0.002642	0.002054
SAMEA5054093	SLC-France-Tooth	0.303463	0.213685	0.180264	0.15519	0.13144	0.098897	0.092376	0.080251	0.06758	0.070251	0.06376	0.055866	0.048945	0.051603	0.04761	0.046321	0.045401	0.041972	0.036751	0.03129	0.03353	0.032107	0.031259	0.030379	0.027849		0.297538	0.223326	0.168003	0.134909	0.122864	0.106224	0.096736	0.081208	0.063914	0.056321	0.058622	0.060392	0.051372	0.046961	0.049075	0.045632	0.0469	0.045384	0.041323	0.039268	0.034145	0.03313
SAMEA3486793	Pericues-BC28-Bone	0.262376	0.186944	0.105714	0.063889	0.051576	0.041436	0.018568	0.018088	0.019337	0.009975	0.0275	0.009592	0.00545	0.005348	0.009926	0.008	0.0025	0.007109	0.007772	0.012285	0.012136	0.005013	0.008949	0.005	0.009756		0.184466	0.149206	0.098446	0.097686	0.061281	0.026012	0.024331	0.03183	0.017949	0.030928	0.013477	0.018421	0.004902	0.002618	0.002481	0.004878	0.011792	0.005025	0.004598	0.004975	0.004762	0.002604
SAMN06046901	Gniezno-Tooth	0.231434	0.158306	0.155303	0.124371	0.109693	0.100703	0.093097	0.08097	0.07027	0.07807	0.06696	0.054843	0.05994	0.048617	0.061823	0.055653	0.045941	0.053636	0.047812	0.048488	0.044405	0.047048	0.053691	0.045935	0.043816		0.118346	0.106503	0.094664	0.076235	0.08443	0.075792	0.059513	0.062118	0.052419	0.049594	0.055886	0.056306	0.042972	0.046729	0.049394	0.041299	0.034662	0.036483	0.035636	0.041667	0.052703	0.040682
SAMN12394113	Punta_Candelero-Tooth	0.43302	0.293233	0.20854	0.129407	0.122545	0.090107	0.073637	0.061903	0.081744	0.036338	0.05112	0.04204	0.029238	0.073735	0.052982	0.037405	0.025424	0.038024	0.017128	0.032468	0.025152	0.054361	0.03189	0.039243	0.049101		0.424167	0.329238	0.213502	0.159664	0.163103	0.139991	0.120347	0.065967	0.100092	0.108794	0.065851	0.043687	0.050847	0.025547	0.034734	0.039801	0.05486	0.028616	0.027454	0.016611	0.018077	0.037917
[truncated: 3 more columns]

## Sheet: Figure 2a (tree)
Figure 2a	phylogenetic tree in newick format
	(((((((((((((((((((((((4784A:2e-06,Strain-3:0):1e-06,(A:0,Harvard:1e-06):0):7e-06,(C2:3e-06,Reference:2e-06):3e-06):3.1e-05,ATCC-19406:2e-06):0,CN655:3e-06):0,(1586-U1:3e-06,1586-Z1:2e-06):3e-06):1.1e-05,Harvard-49205:0.006052):6.1e-05,(('407.86':6.2e-05,'75.97':6e-05):2.9e-05,'89.12':5e-06):4.4e-05):7.8e-05,'46.1.08':0.000121):0.000127,'641.84':0.000866):0.001509,(((ATCC-9441:5e-06,NCTC540:6e-06…

## Sheet: Figure 2a (ANI data)
Figure 2a	Dataset available in FigShare (https://doi.org/10.6084/m9.figshare.21652340)

## Sheet: Figure 2a (metadata)
Figure 2a	Metadata
Sample Name (Hodgins et al.)	Clade	Burial Type	Capture	UDG	Damage	Completeness	Contamination	Date
Sanganji-A1-Tooth	2	Regular Inhumation	N	N	0.0451467	67.75	4.5	-1044
Sanganji-A2-Tooth	2	Regular Inhumation	N	N	0.035455	75.69	9.71	-1044
Deir-Rifeh-KNIII-Tooth	?	Mummy	Y	N	0.0485232	0	0	-1879
Deir-Rifeh-KNII-Tooth	?	Mummy	N	N	0.0448775	0	0	-1879
Augsburg-Tooth	X	Regular Inhumation	N	Y (half)	0.17918	53.92	4.11	-2253
Tenerife-011-Tooth	2	Regular Inhumation	N	N	0.0810988	4.07	0.02	791.5
Tenerife-004-Tooth	2	Regular Inhumation	N	N	0.0266133	96.89	4.16	NA
GranCanaria-005-Tooth	1B	Regular Inhumation	N	N	0.0842932	57.39	8.64	956
GranCanaria-008-Tooth	Y	Regular Inhumation	N	N	0.0393369	74.12	0.47	935.5
Tenerife-012-Tooth	2	Regular Inhumation	N	N	0.109215	9.55	0	621
Tenerife-013-Tooth	2	Regular Inhumation	N	N	0.0559286	92.22	6.71	NA
Tepos_35-Tooth	?	Regular Inhumation	Y	Y	0.00534759	0	0	1547.5
Cueva_de_los_Lagos-Tooth	X	Regular Inhumation	N	N	0.110469	37.37	0.31	-1450
Yámana-Tooth	X	Regular Inhumation	N	N	0.0675077	45.11	0.62	1140
Vác-Mummy-Tissue	X	Mummy	N	N	0.00169656	36.83	1.24	1787
Chinchorro-Mummy-Bone	1H	Mummy	N	N	0.0601281	63.06	10.99	-3889
Pericues-BC28-Bone	?	Regular Inhumation	N	N	0.16808	0	0	1400
Marseille-Tooth	X	Regular Inhumation	Y	Y	0.00470726	46.81	4.04	1721
Barcelona-3031-Tooth	?	Regular Inhumation	Y	Y	0.0289855	0	0	1360
SLC-France-Tooth	2	Regular Inhumation	Y	N	0.176542	41.25	6.77	1348
Karolva-Tooth	X	Regular Inhumation	N	N	0.0659343	50.8	4.16	-2290
Abusir1655-Tooth	1	Mummy	N	N	0.0263588	89.57	5.25	-1168.5
Abusir1595-Tooth	1	Mummy	N	N	0.0218694	81.68	7.83	-940
Abusir1668-Tooth	2	Mummy	N	N	0.0555252	89.11	6.02	-281.5
Abusir1671-Tooth	1F	Mummy	N	N	0.0515795	96.66	4.21	-104.5
Abusir1607-Tooth	1	Mummy	N	N	0.0414673	6.58	0	53.5
Dacaozi-Tooth	1	Regular Inhumation	N	N	0.071048	63.88	4.99	100
Riga_Cemetery-Tooth	X	Regular Inhumation	Y	Y (half)	0.0572537	37.68	0	1629
Chincha-UC12-12-Tooth	1H	Regular Inhumation	N	Y (partial)	0.0174404	94.69	9.53	1522.5
Chincha-UC12-24-Tooth	1H	Regular Inhumation	N	Y (partial)	0.0302636	78.96	7.8	1545
Chincha-UC8-8168-Tooth	1H	Regular Inhumation	N	Y (partial)	0.0171914	75.66	9.17	1647.5
Chiribaya_Alta-Bone	1H	Regular Inhumation	Y	Y	0.0229961	2.79	0	1126
El_Yaral-Bone	1H	Regular Inhumation	Y	Y	0.0215924	55.91	5.25	1212
Peru-NA40-Bone	1H	Mummy	Y	N	0.0193165	5.15	0	1250
Peru-NA42-Bone	2	Mummy	Both (mixed pre and post-capture)	N	0.0206429	26.87	0.76	1250
Pueblo_Bonito-Tooth	1H	Regular Inhumation	Y	Y	0.00685572	19.12	0.75	1010
Gniezno-Tooth	X	Regular Inhumation	N	N	0.147415	49.86	2.35	1100
Punta_Candelero-Tooth	1H	Regular Inhumation	Y	N	0.146889	20.29	0.64	851

## Sheet: Figure 2c
Figure 2c	phylogenetic tree in newick format
	(('Abusir1668-Tooth.fa':0.0,(((('Tenerife-004-Tooth.fa':0.00342,'Tenerife-013-Tooth.fa':0.00879)[&label=1.0]:0.03841,('778.17-GCA_004115665.1_ASM411566v1_genomic.fna':0.03045,('Sanganji-A2-Tooth.fa':0.0074,'Sanganji-A1-Tooth.fa':0.02086)[&label=1.0]:0.01925)[&label=1.0]:0.02739)[&label=1.0]:0.02062,('184.08-GCA_000805775.1_ASM80577v1_genomic.fna':2.7E-4,('3483-GCA_004115705.1_ASM411570v1_genomic.…

## Sheet: Figure 3a
Figure 3a	Dataset available in FigShare (https://doi.org/10.6084/m9.figshare.21652340)

[truncated: 26 more sheets: Figure 3b, Figure 3c, Figure 4a, Figure 4b, Figure 4d, Figure 4e, Figure 4g, Supplementary Figure 1, Supplementary Figure 2a, Supplementary Figure 2b, Supplementary Figure 3, Supplementary Figure 4a, Supplementary Figure 4b, Supplementary Figure 5, Supplementary Figure 6, Supplementary Figure 7, Supplementary Figure 8, Supplementary Figure 11a, Supplementary Figure 11b, Supplementary Figure 11c …]
